# Supplementary material for: Fasciola hepatica hijacks host macrophage miRNA machinery to modulate early innate immune responses
Source: Sci Rep. 2021 Mar 24;11:6712. doi: 10.1038/s41598-021-86125-1 (PMC7990952; doi:10.1038/s41598-021-86125-1)
Supplement: Supplementary file 2 — Supplementary Table S1. [file 41598_2021_86125_MOESM2_ESM.xlsx]

## Sheet: Target gene lists
	Fasciola hepatica hijacks host macrophage miRNA machinery to modulate early innate immune responses Nham Tran, Alison Ricafrente, Joyce To, Maria Lund, Tania M. Marques, Margarida Gama-Carvalho, Krystyna Cwiklinski, John P. Dalton, Sheila Donnelly
miRanda - Ensembl Gene ID	miRanda - Official Gene ID	TargetScan - Official Gene ID	miRDB - Official Gene ID	miRanda+TargetScan+miRDB common targets
ENSMUSG00000060771	Tsga10	Rrs1	Bmf	Bmf
ENSMUSG00000026080	Chst10	Tram2	Sec14l2	Sec14l2
ENSMUSG00000026104	Stat1	Kcnq5	Arid3a	Sgpl1
ENSMUSG00000043629	1700019D03Rik	Zfp451	Ppp4r3a	Dynlt3
ENSMUSG00000038242	Aox4	Ccdc115	Necab3	Kcns3
ENSMUSG00000067336	Bmpr2	Cnnm4	Slc25a35	Ovol1
ENSMUSG00000040865	Ino80d	Actr1b	Sgpl1	Acer2
ENSMUSG00000051344	Plekhm3	Lyg2	Bap1	2610528J11Rik
ENSMUSG00000033364	Usp37	Chst10	Dynlt3	Tmem161b
ENSMUSG00000026240	Cops7b	Pou3f3	Kcns3	Cdc42bpg
ENSMUSG00000005501	Usp40	Tgfbrap1	Cgn	Dennd6a
ENSMUSG00000034353	Ramp1	Satb2	Grsf1	Dicer1
ENSMUSG00000047443	Fam132b	Bmpr2	Sstr3	Lrp4
ENSMUSG00000034220	Gpc1	Plekhm3	Npl	Trp53inp1
ENSMUSG00000034088	Hdlbp	Erbb4	Blzf1	Klc2
ENSMUSG00000073608	Gm6086	Tmem169	Zfp518a	Plekhm3
ENSMUSG00000040710	St8sia4	Ctdsp1	Pi4k2b	Il6ra
ENSMUSG00000038866	Zcchc2	Usp37	Ovol1	Rbm7
ENSMUSG00000009907	Vps4b	Zfp142	Nup210	Abhd3
ENSMUSG00000067006	Serpinb5	Des	Tnfsf4	Zfyve1
ENSMUSG00000026374	Tsn	Tmem198	Osbpl9	Tbc1d1
ENSMUSG00000056211	R3hdm1	Epha4	Scn2b	Eaf1
ENSMUSG00000026399	Cd55		Acer2	Ubtd1
ENSMUSG00000026427	Eif2d	Gpr55	Zfp523	Abcb11
ENSMUSG00000026436	Elk4	Cops7b	Atxn1	Tada3
ENSMUSG00000079330	Lemd1	Chrnd	Mamdc2	Trps1
ENSMUSG00000031506	Ptpn7	Usp40	Crb2	Traf6
ENSMUSG00000041879	Ipo9	Sh3bp4	Zfp704	Klhdc7a
ENSMUSG00000056268	Dennd1b	Agap1	Kcnk10	Bmpr2
ENSMUSG00000050565	Tor1aip2	Ramp1	Prdm1	Serpinb5
ENSMUSG00000033557	Fam20b	Gpc1	Mapre2	Usp37
ENSMUSG00000026587	Astn1	Gpr35	Triap1	Tmem168
ENSMUSG00000044835	Ankrd45	Sned1	Taz	Pin1
ENSMUSG00000026566	Mpzl1	Gm6086	Dus1l	Tmem234
ENSMUSG00000040723	Rcsd1	Serpinb5	Prtg	Fam20b
ENSMUSG00000000544	Gpa33	Tsn	Tspan12	Hnrnpul2
ENSMUSG00000040612	Ildr2	Clasp1	Sbno1	Fam234a
ENSMUSG00000026558	Uck2	Epb41l5	Tmprss13	Bsn
ENSMUSG00000026675	Hsd17b7	AA986860	Enpep	Grk1
ENSMUSG00000059089	Fcgr4	Mapkapk2	Nrm	Pip4k2b
ENSMUSG00000026556	Vangl2	Rassf5	Vdr	Tlk2
ENSMUSG00000037568	Vash2		Stard13	Edem1
ENSMUSG00000062510	Nsl1	Cntn2	Irf4	Cops7b
ENSMUSG00000026623	Lpgat1	Zc3h11a	Nipal4
ENSMUSG00000049353	Rd3		Slc35a4
ENSMUSG00000023206	Il15ra	Zbed6	Samd10
ENSMUSG00000026727	Rsu1	Btg2	Klf13
ENSMUSG00000026979	Psd4	Ppfia4	Slc39a9
ENSMUSG00000004113	Cacna1b	Lmod1	E2f2
ENSMUSG00000026974	Zmynd19	Ipo9	2610528J11Rik
ENSMUSG00000015488	Cacfd1	Lad1	Fam83h
ENSMUSG00000026917	Wdr5	B3galt2	Rap1a
ENSMUSG00000039844	Rapgef1	Trmt1l	Sema4b
ENSMUSG00000007476	Lrrc8a	Nmnat2	Ino80d
ENSMUSG00000026853	Crat	Lamc2	Tmem161b
ENSMUSG00000055632	Hmcn2	Rnasel	Cbx7
ENSMUSG00000050592	Fam78a	Teddm2	Ubr7
ENSMUSG00000079442	St6galnac4	Cacna1e	AU040320
ENSMUSG00000111021		Abl2	Cdc42bpg
ENSMUSG00000055838	Olfr357	Fam20b	Diras1
ENSMUSG00000026872	Zeb2	Cenpl	Lfng
ENSMUSG00000059742	Kcnh7	Selp	Vps4b
ENSMUSG00000027048	Abcb11	Mpzl1	Zbtb37
ENSMUSG00000027016	Zfp385b	Gpa33	Ier3ip1
ENSMUSG00000044923	Olfr1030	Fam78b	Sptb
ENSMUSG00000075160	Olfr259	Rgs4	Lhx8
ENSMUSG00000027257	Pacsin3	Atf6	Dhx33
ENSMUSG00000027255	Arfgap2	Fcgr4	Xirp1
ENSMUSG00000027253	Lrp4	F11r	Eif1ad
ENSMUSG00000075028	Prdm11	Dusp23	Sema4d
ENSMUSG00000027198	Ext2	Efcab2	Mfsd9
ENSMUSG00000027164	Traf6	Aida	Ptpn1
ENSMUSG00000118575		C130074G19Rik	Sarm1
ENSMUSG00000063844	Olfr1276	Gpatch2	Tmem120b
ENSMUSG00000109528	Olfr1309	Vash2	Was
ENSMUSG00000040093	Bmf	Lpgat1	Abhd6
ENSMUSG00000068580	Zfyve19	Kcnh1	Zswim6
ENSMUSG00000034226	Rhov	Sfmbt2	Nkapd1
ENSMUSG00000027293	Ehd4	Fam188a	Msrb3
ENSMUSG00000033705	Stard9	Mrc1	Lactb
ENSMUSG00000043909	Trp53bp1	Msrb2	Dennd6a
ENSMUSG00000027238	Frmd5	Il1rn	Sh3tc2
ENSMUSG00000058620	Adra2b	Entpd2	Rora
ENSMUSG00000037514	Pank2	Lhx3	Rasgef1a
ENSMUSG00000027339	Rassf2	Dnlz	Casp2
ENSMUSG00000058793	Cds2	Notch1	Speg
ENSMUSG00000032869	Psmf1	Wdr5	Arid3b
ENSMUSG00000051817	Sox12	1700007K13Rik	Dicer1
ENSMUSG00000003283	Hck	Spaca9	Gcnt1
ENSMUSG00000027603	Ggt7	Rapgef1	Ier2
ENSMUSG00000074646	6430550D23Rik	Slc27a4	Dock3
ENSMUSG00000016933	Plcg1	Set	Ptpn7
ENSMUSG00000039849	Pcif1	Zer1	Gga2
ENSMUSG00000042854	Trp53rkb	Lrrc8a	Ankrd50
ENSMUSG00000038914	Dido1	Ptges	Slc25a15
ENSMUSG00000016346	Kcnq2	Gpr107	Lin28a
ENSMUSG00000027582	Zgpat	Hmcn2	Ccnj
ENSMUSG00000090077	Lime1	Fibcd1	Pafah1b1
ENSMUSG00000031176	Dynlt3	Fam78a	Crem
ENSMUSG00000016308	Ube2a	Naif1	Kctd21
ENSMUSG00000067971	Olfr1321	Gsn	Cyp24a1
ENSMUSG00000050504	Olfr1323		Slc6a17
ENSMUSG00000036022	Fam122b	Kif5c	Zswim5
ENSMUSG00000005864	Cnga2	Abcb11	Lrp4
ENSMUSG00000031387	Renbp	Dhrs9	Nbeal2
ENSMUSG00000009995	Taz	Slc25a12	Mcl1
ENSMUSG00000042903	Foxo4	Dlx2	Cacna1b
ENSMUSG00000033792	Atp7a	Olfr1009	Atp11a
ENSMUSG00000031256	Cstf2	Olfr1030	Scgb1b30
ENSMUSG00000025269	Apex2	Olfr1258	Sh3bp5l
ENSMUSG00000027530	Fabp12	Olfr1506	Syvn1
ENSMUSG00000027536	Chmp4c	Gm13769	Tjap1
ENSMUSG00000069094	Pde7a	Mtch2	Dnajc14
ENSMUSG00000039286	Fndc3b	Celf1	Galnt5
ENSMUSG00000027668	Mfn1	Rapsn	Zdhhc9
ENSMUSG00000027709	Mccc1	Pacsin3	Ajuba
ENSMUSG00000027806	Tsc22d2	Lrp4	Tmem72
ENSMUSG00000036951	C130079G13Rik	Slc35c1	Ncan
ENSMUSG00000028073	Pear1	Prdm11	Rbm20
ENSMUSG00000001415	Smg5	Alx4	Retreg3
ENSMUSG00000028057	Rit1	Ext2	Pcgf6
ENSMUSG00000027947	Il6ra	Accsl	Trp53inp1
ENSMUSG00000046722	Cdc42se1	Traf6	Retreg2
ENSMUSG00000044313	Mab21l3	Pin1rt1	Rfx3
ENSMUSG00000027860	Vangl1		Frmd5
ENSMUSG00000068823	Csde1	Them7	Kmt5c
ENSMUSG00000040896	Kcnd3		Abcc5
ENSMUSG00000048458	Fam212b	Meis2	Dtx4
ENSMUSG00000027900	Dram2	Bmf	Cdk19
ENSMUSG00000040724	Kcna2		Klc2
ENSMUSG00000027894	Slc6a17	Disp2	Ceacam1
ENSMUSG00000048796	Cyb561d1	Zfyve19	Dram2
ENSMUSG00000027883	Gpsm2	Rhov	Nr6a1
ENSMUSG00000074268	Amy2a5	Dll4	Rhoq
ENSMUSG00000096770	Amy2a4	Ehd4	Tril
ENSMUSG00000093931	Amy2a3	Pla2g4d	Plekhm3
ENSMUSG00000096569	Amy2a2	Prom2	Cdk16
ENSMUSG00000028024	Enpep	Il1b	Ube2g1
ENSMUSG00000078578	Ube2d3	Mrps26	Gal3st2
ENSMUSG00000053897	Slc39a8	Atrn	Zscan29
ENSMUSG00000028207	Asph	Cenpb	Zfp488
ENSMUSG00000028211	Trp53inp1	Erv3	Il6ra
ENSMUSG00000036062	Phf24	Rassf2	Il16
ENSMUSG00000035551	Igfbpl1	Slc23a2	Mfhas1
ENSMUSG00000035495	Tstd2	Mgme1	Eva1a
ENSMUSG00000038764	Ptpn3	Cd93	Tmem132e
ENSMUSG00000028378	Ptgr1	Cst7	Bet1
ENSMUSG00000045917	Tmem268	Apmap	Tmtc2
ENSMUSG00000038007	Acer2	Acss1	Sel1l
ENSMUSG00000069733	Ube2u	Csnk2a1	Alpk3
ENSMUSG00000028527	Ak4	Tbc1d20	Cdc42se1
ENSMUSG00000028559	Osbpl9	Sox12	Scarb1
ENSMUSG00000028693	Nasp	Foxs1	Ppat
ENSMUSG00000033948	Zswim5	Hck	P2rx4
ENSMUSG00000028678	Kif2c	Mapre1	Neu1
ENSMUSG00000033191	Tie1	Necab3	Rbm7
ENSMUSG00000028536	2610528J11Rik	Zfp341	Plxna1
ENSMUSG00000011257	Pabpc4	Ggt7	Gal3st2c
ENSMUSG00000028876	Epha10	BC029722	Daam1
ENSMUSG00000028797	Tmem234	Cep250	Nin
ENSMUSG00000025743	Sdc3	Fer1l4	Lin28b
ENSMUSG00000028906	Epb41	Soga1	Trim71
ENSMUSG00000037731	Themis2	Ppp1r16b	Stat3
ENSMUSG00000050966	Lin28a	Mafb	Pcsk7
ENSMUSG00000086322	E130218I03Rik	Ttpal	M6pr
ENSMUSG00000062585	Cnr2	Rims4	Acads
ENSMUSG00000028753	Vwa5b1	Ctsa	Tle3
ENSMUSG00000078234	Klhdc7a	Pcif1	Abhd3
ENSMUSG00000078515	Ddi2	Trp53rka	Nckap5l
ENSMUSG00000028599	Tnfrsf1b	Snai1	Tent5a
ENSMUSG00000028979	Masp2		Grk4
ENSMUSG00000028977	Casz1	Ptpn1	Osgep
ENSMUSG00000039852	Rere	Fam65c	Zfyve1
ENSMUSG00000047613	A430005L14Rik	Bcas1	Khnyn
ENSMUSG00000078350	Smim1	Aurka	Ist1
ENSMUSG00000042116	Vwa1	Pmepa1	Klhl24
ENSMUSG00000029071	Dvl1	Vapb	Cln6
ENSMUSG00000040537	Adam22	Dido1	Fut1
ENSMUSG00000061601	Pclo	Bhlhe23	Kcna1
ENSMUSG00000039899	Fgl2	Chrna4	Tgoln1
ENSMUSG00000006642	Tcf23	Kcnq2	Grb10
ENSMUSG00000107283	Mpv17	Lime1	Mobp
ENSMUSG00000029134	Plb1	Shroom4	Kcnip3
ENSMUSG00000079562	Maea	Dynlt3	Map3k11
ENSMUSG00000037339	Fam53a	Rpgr	Tbc1d1
ENSMUSG00000029098	Acox3	Nyx	Tor2a
ENSMUSG00000061535	C1qtnf7	Cdk16	Grhl1
ENSMUSG00000015882	Gm3414	Akap17b	Gpr153
ENSMUSG00000029174	Tbc1d1	Atp1b4	Hapln1
ENSMUSG00000092060	Bend4	Zdhhc9	Alg6
ENSMUSG00000046808	Atp10d	Hmgb3	Cyyr1
ENSMUSG00000051674	Dcun1d4	Cnga2	Tbc1d8b
ENSMUSG00000054814	Usp46	Slc6a8	Mtf1
ENSMUSG00000042249	Grk3	Renbp	Smurf1
ENSMUSG00000002486	Tchp		Zfp62
ENSMUSG00000060152	Pop5	Zxdb	Rfxank
ENSMUSG00000029361	Nos1	Ar	Cdr2l
ENSMUSG00000043733	Ptpn11	Foxo4	Elovl6
ENSMUSG00000042719	Naa25	Zdhhc15	Scn4a
ENSMUSG00000029468	P2rx7	Atp7a	Phactr3
ENSMUSG00000029434	Vps33a	Pou3f4	Orc2
ENSMUSG00000029478	Ncor2	Cstf2	Fam118a
ENSMUSG00000015950	Ncf1	Iqsec2	Brip1
ENSMUSG00000045348	Nyap1	Phex	D17H6S53E
ENSMUSG00000037007	Zfp113	Chmp4c	Jade2
ENSMUSG00000036687	Tmem184a	Mtfr1	Lif
ENSMUSG00000029551	Psmg3	Ghsr	Kbtbd13
ENSMUSG00000036555	Iqce	Eif5a2	Ctnnal1
ENSMUSG00000074817	Papolb	Fgf2	Cnnm1
ENSMUSG00000029578	Wipi2	Slc7a11	Chtf8
ENSMUSG00000039206	Daglb	Stoml3	Nim1k
ENSMUSG00000029624	Ptcd1	Ccdc169	Slitrk6
ENSMUSG00000029646	Cdx2	Siah2	C77080
ENSMUSG00000016128	Stard13	C130079G13Rik	B430306N03Rik
ENSMUSG00000032757	Bet1	E130311K13Rik	Suv39h1
ENSMUSG00000029569	Tmem168	Kcnab1	Abtb1
ENSMUSG00000059201	Lep	Etv3	Hif1an
ENSMUSG00000073209	Klf14	Tmem79	Ttc29
ENSMUSG00000056215	Lrguk	Gon4l	Borcs6
ENSMUSG00000038648	Creb3l2	Trim46	Tmem25
ENSMUSG00000029826	Zc3hav1	Il6ra	Mlf2
ENSMUSG00000038538	Ubn2		Cntd1
ENSMUSG00000029823	Luc7l2	S100a14	Prss33
ENSMUSG00000002413	Braf	Sv2a	Cdh5
ENSMUSG00000071494	Olfr455		Zfp408
ENSMUSG00000073096	Lrrc61	Gja5	Lclat1
ENSMUSG00000029822	Osbpl3	Vtcn1	Eif4ebp1
ENSMUSG00000086040	Wipf3	Slc16a1	Ppm1h
ENSMUSG00000029787	Avl9	Fam19a3	Rufy3
ENSMUSG00000030000	Add2	Wnt2b	Eaf1
ENSMUSG00000029999	Tgfa	Cyb561d1	Myt1
ENSMUSG00000029994	Anxa4	Sort1	Serpinb9d
ENSMUSG00000033182	Kbtbd12	Gpsm2	Usp38
ENSMUSG00000002871	Tpra1	Amy2a5	Entpd4
ENSMUSG00000030084	Plxna1	Amy2a4	Ttc7
ENSMUSG00000030093	Wnt7a	Amy2a3	Gtpbp2
ENSMUSG00000030020	Prickle2	Amy2a2	Bak1
ENSMUSG00000035158	Mitf	Mettl14	Bag4
ENSMUSG00000072872	Rybp	1700006A11Rik	Ppp2r5c
ENSMUSG00000030104	Edem1	Elovl6	Ubtd1
ENSMUSG00000001632	Brpf1	Egf	Anpep
ENSMUSG00000048930	Tada3	Slc39a8	Abcb11
ENSMUSG00000009394	Syn2	LOC102634333	Mfsd13a
ENSMUSG00000094626	Cecr6	Adh5	Sertad3
ENSMUSG00000009112	Bcl2l13	St6galnac5	Ulk3
ENSMUSG00000004446	Bid	Trp53inp1	Il7r
ENSMUSG00000040797	Iqsec3	Ggh	Bnip2
ENSMUSG00000091620	Vmn2r23	Ube2j1	Galnt14
ENSMUSG00000038115	Ano2	Slc35a1	Zbtb7a
ENSMUSG00000030351	Tspan11	Aqp7	Rhot2
ENSMUSG00000001517	Foxm1	Ube2r2	Rbak
ENSMUSG00000050241	Klre1	AI464131	Dvl1
ENSMUSG00000030201	Lrp6	Dnajb5	Itga8
ENSMUSG00000030208	Emp1	Tesk1	Podxl
ENSMUSG00000030217	Art4	Coro2a	Bhlhe41
ENSMUSG00000035632	Cnot3	Galnt12	Fbxw4
ENSMUSG00000090762	Vmn2r56	Alg2	Ahrr
ENSMUSG00000004500	Zfp324	Erp44	Vcpip1
ENSMUSG00000070814	6330408A02Rik	Ptpn3	Slc43a2
ENSMUSG00000040987	Mill2	Ptgr1	Zmynd19
ENSMUSG00000045039	Megf8	Pole3	Fam234b
ENSMUSG00000074272	Ceacam1	Tmem268	Ikzf4
ENSMUSG00000054385	Ceacam2	LOC102634852	Scara5
ENSMUSG00000078786	BC024978	Acer2	Zbtb34
ENSMUSG00000030595	Nfkbib	Gm13288	Tada3
ENSMUSG00000050855	Zfp940		Cyth1
ENSMUSG00000013921	Clip3		Ninl
ENSMUSG00000063931	Pepd	Dhcr24	Hic2
ENSMUSG00000056043	Rgs9bp	Mob3c	Golga5
ENSMUSG00000030469	Zfp719	Hpdl	Trps1
ENSMUSG00000062785	Kcnc3	2610528J11Rik	Glb1l2
ENSMUSG00000008461	Fut1	Ermap	Cenpl
ENSMUSG00000043262	Uevld	AU022252	Shtn1
ENSMUSG00000074109	Mrgprx2	Rimkla	Prdm2
ENSMUSG00000030557	Mef2a	Mtf1	Gpatch8
ENSMUSG00000074071	Fam169b	Maneal	Man1b1
ENSMUSG00000030606	Hapln3	Epha10	St8sia4
ENSMUSG00000025722	Wdr73	Grik3	Nfkbib
ENSMUSG00000046027	Stard5	Eva1b	Rad54l2
ENSMUSG00000001741	Il16	Tfap2e	Usp45
ENSMUSG00000038503	Mesdc2	AU040320	Tnfaip3
ENSMUSG00000035547	Capn5	Smim12	Lbh
ENSMUSG00000035354	Uvrag	Gjb5	Dtd2
ENSMUSG00000055407	Map6	Rbbp4	Usp2
ENSMUSG00000035314	Gdpd5	Tmem234	Ndufs4
ENSMUSG00000030737	Slco2b1	Txlna	Fndc3b
ENSMUSG00000030718	Ppme1	Sdc3	Greb1l
ENSMUSG00000032942	Ucp3	Ptafr	Ebf4
ENSMUSG00000030708	Dnajb13	Themis2	Slc4a4
ENSMUSG00000047767	Atg16l2	Mtfr1l	Arrb1
ENSMUSG00000030987	Stim1	Rsrp1	Lrrc10b
ENSMUSG00000043354	Olfr577	Cnr2	Gab2
ENSMUSG00000044265	Olfm5	Lypla2	Cdc37l1
ENSMUSG00000045659	Plekha7	Tceb3	Zfp385a
ENSMUSG00000030980	Knop1	E2f2	Ercc6l2
ENSMUSG00000035064	Eef2k	Asap3	Traf6
ENSMUSG00000046321	Hs3st2	Ece1	Ets1
ENSMUSG00000044702	Palb2	Fam43b	Scube1
ENSMUSG00000045251	Zfp688	Pla2g2f	Vps37b
ENSMUSG00000030782	Tgfb1i1	Iffo2	Atg4d
ENSMUSG00000040167	Ikzf5	Klhdc7a	Ankrd13b
ENSMUSG00000025469	Msx3	Szrd1	Sema4c
ENSMUSG00000061489	Olfr525	Fbxo42	Sim1
ENSMUSG00000050994	Adgb	Spen	Kctd15
ENSMUSG00000015501	Hivep2	Plekhm2	Myo9a
ENSMUSG00000020107	Anapc16	Dnajc16	Sorbs1
ENSMUSG00000020097	Sgpl1	Casp9	Avl9
ENSMUSG00000112129		Aadacl3	Yod1
ENSMUSG00000060733	Ipmk	Miip	Vsir
ENSMUSG00000020180	Snrpd3	Mthfr	Ubn1
ENSMUSG00000046807	Lrrc75b	Agtrap	Cpsf6
ENSMUSG00000020231	Dip2a	Tmem201	Mlycd
ENSMUSG00000005355	Casp14	Icmt	Ccnjl
ENSMUSG00000035863	Palm	A430005L14Rik	Rapgefl1
ENSMUSG00000035673	Sbno2	Acap3	Pgpep1
ENSMUSG00000004929	Thop1	Fgl2	Prkra
ENSMUSG00000055053	Nfic	Speer4b	Cbfb
ENSMUSG00000020255	D10Wsu102e	Kcnk3	Esrra
ENSMUSG00000036112	Metap2	Tcf23	Klhdc7a
ENSMUSG00000074748	Atxn7l3b	Mpv17	Ceacam2
ENSMUSG00000020166	Cnot2	Slc5a1	Zswim4
ENSMUSG00000051236	Msrb3	Fgfr3	Mapk12
ENSMUSG00000020115	Tbk1	Otop1	Bmpr2
ENSMUSG00000002578	Ikzf4	Gm3414	Lce1a2
ENSMUSG00000025348	Itga7	Ppargc1a	Zfp148
ENSMUSG00000096497	Olfr787	Cckar	Slc7a1
ENSMUSG00000049217	Olfr788	Tbc1d1	Myo18a
ENSMUSG00000004568	Arhgef18	Bend4	Cgref1
ENSMUSG00000031441	Atp11a	Atp10d	E2f3
ENSMUSG00000031450	Grk1	Usp46	Itga9
ENSMUSG00000039842	Mcph1	Kdr	Ppm1f
ENSMUSG00000031479	Vps36	Bmp3	Uhrf1bp1
ENSMUSG00000031543	Ank1	Dgkq	Rnmt
ENSMUSG00000031492	Chrnb3	Plcxd1	Serpinb5
ENSMUSG00000031513	Leprotl1	Fbrsl1	Lrfn2
ENSMUSG00000070056	Mfhas1	Ficd	Szrd1
ENSMUSG00000031596	Slc7a2	Ube3b	Nedd9
ENSMUSG00000070002	Ell	Tchp	Map2k7
ENSMUSG00000056204	Pgpep1	Unc119b	Fam131b
ENSMUSG00000019731	Slc35e1	Mlec	Ankrd33b
ENSMUSG00000071064	Zfp827	Pop5	Wars
ENSMUSG00000048617	Rtbdn	2410131K14Rik	Txnrd1
ENSMUSG00000036872	Abcc12	Rbm19	Car12
ENSMUSG00000031748	Gnao1	Tpcn1	Bhmt2
ENSMUSG00000034361	Cpne2	Oas1a	Spsb4
ENSMUSG00000050079	Rspry1	Ptpn11	Usp37
ENSMUSG00000046707	Csnk2a2	Tmem116	Esr1
ENSMUSG00000031871	Cdh5	Fam109a	Ncln
ENSMUSG00000041308	Sntb2	Tmem120b	Tead4
ENSMUSG00000003849	Nqo1	Mlxip	Hdac3
ENSMUSG00000039067	Psmd7	Tmed2	Recql5
ENSMUSG00000033658	Ddx19b	Gtf2h3	Iqce
ENSMUSG00000055435	Maf	Glt1d1	Ube2v2
ENSMUSG00000031843	Mphosph6	Adgrd1	Tmem198
ENSMUSG00000052934	Fbxo31	Mmp17	Lrrc71
ENSMUSG00000061410	Zcchc14	Caln1	Tacr2
ENSMUSG00000040263	Klhdc4	Gatsl2	Tmem168
ENSMUSG00000025316	Banp	Ncf1	Pin1
ENSMUSG00000049482	Ctu2	Limk1	Rom1
ENSMUSG00000001482	Def8	Stx1a	Coro2a
ENSMUSG00000031986	Sprtn	Fzd9	Odf2
ENSMUSG00000025277	Abhd6	Polr2j	Ppp2ca
ENSMUSG00000042567	Nek10	Agfg2	Tet2
ENSMUSG00000021820	Camk2g	Pilrb1	Rnf144a
ENSMUSG00000040818	Dennd6a	Pilrb2	Nrbp2
ENSMUSG00000021957	Tkt	Ap4m1	Klhl25
ENSMUSG00000021890	Eaf1		Tmem234
ENSMUSG00000021905	Dph3	3110082I17Rik	Mid1
ENSMUSG00000048337	Npy4r	Micall2	Ece1
ENSMUSG00000006289	Osgep	Snx8	Peak1
ENSMUSG00000112858		Lfng	Sufu
ENSMUSG00000057156	Homez	Foxk1	Gjc1
ENSMUSG00000040701	Ap1g2	Spdye4a	Rabl6
ENSMUSG00000021978	Extl3	Daglb	Rmnd5a
ENSMUSG00000034522	Zfp395	Pdap1	Mapk14
ENSMUSG00000022043	Trim35	Ptcd1	Esrrg
ENSMUSG00000095463	Entpd4	Wasf3	Angel1
ENSMUSG00000022066	Gm21685	Usp12	Dazap2
ENSMUSG00000022020	Naa16	Cdx2	Edn1
ENSMUSG00000022024	Sugt1	Slc7a1	Rab3d
ENSMUSG00000022132	Cldn10	Tmem168	Plekha8
ENSMUSG00000079084	Ccdc82	Hyal4	Rbm38
ENSMUSG00000013076	Amotl1	Cpa4	Nfib
ENSMUSG00000031934	Panx1	Klf14	Man1c1
ENSMUSG00000032171	Pin1	Plxna4	Fam20b
ENSMUSG00000003308	Keap1	Lrguk	Mknk2
ENSMUSG00000036395	Glb1l2	Tmem140	Hnf4g
ENSMUSG00000034275	Igsf9b	Creb3l2	Ap1g2
ENSMUSG00000001942	Siae	Svopl	Clasp2
ENSMUSG00000096757	Olfr251		Gdnf
ENSMUSG00000059106	Olfr961	Braf	Oaz2
ENSMUSG00000095903	Olfr968	Fam131b	Wipf3
ENSMUSG00000025602	Zfp202	Olfr455	Zbtb9
ENSMUSG00000040111	Gramd1b	Sspo	Rassf3
ENSMUSG00000048503	Tmem136	Lrrc61	Zfp691
ENSMUSG00000034739	Mfrp	Malsu1	Rfx5
ENSMUSG00000070304	Scn2b	Igf2bp3	Apc
ENSMUSG00000046480	Scn4b	Aqp1	Elmsan1
ENSMUSG00000032086	Bace1	Gprin3	Tbx4
ENSMUSG00000042396	Rbm7	Polr1a	Dis3l2
ENSMUSG00000032053	Pou2af1	Atoh8	Plb1
ENSMUSG00000039585	Myo9a	0610030E20Rik	BC037034
ENSMUSG00000032392	Parp16	Vamp8	Slc46a3
ENSMUSG00000054978	Kbtbd13		Kdm7a
ENSMUSG00000032376	Usp3	Mrpl19	0610010F05Rik
ENSMUSG00000036943	Rab8b	Hk2	Fam129b
ENSMUSG00000033577	Myo6	Dctn1	Cep85
ENSMUSG00000037410	Tbc1d2b	Paip2b	Slfn5
ENSMUSG00000032374	Plod2	Tgfa	Hnrnpul2
ENSMUSG00000032553	Srprb	Kbtbd12	Fam234a
ENSMUSG00000032570	Atp2c1	Nup210	Zfp940
ENSMUSG00000037977	6430571L13Rik	Wnt7a	Vezt
ENSMUSG00000010051	Hyal1	Gm765	Nlgn2
ENSMUSG00000034837	Gnat1	Itpr1	Slc16a6
ENSMUSG00000032594	Ip6k1	Edem1	Brwd1
ENSMUSG00000032589	Bsn	Brpf1	Klc4
ENSMUSG00000044037	Als2cl	Ogg1	Tmem135
ENSMUSG00000079259	Trim71	Tada3	Sbk1
ENSMUSG00000038060	Dlec1	Creld1	Phf20
ENSMUSG00000032508	Myd88	March8	Map3k10
ENSMUSG00000079243	Xirp1	Cxcl12	Taf9b
ENSMUSG00000061536	Sec22c	Ret	Trub1
ENSMUSG00000063488	Zkscan7	Zfp9	Hes2
ENSMUSG00000035498	Cdcp1	Lrtm2	Syde2
ENSMUSG00000047205	Dusp18	Il17ra	Fam92b
ENSMUSG00000003585	Sec14l2	Cecr6	Gpd1
ENSMUSG00000034394	Lif	Bcl2l13	Kirrel
ENSMUSG00000034164	Emid1	Aicda	Tstd2
ENSMUSG00000094483	Purb	Vmn2r23	Cyp2c55
ENSMUSG00000020431	Adcy1	Pex5	Pax9
ENSMUSG00000020422	Tns3	Scnn1a	Memo1
ENSMUSG00000020193	Zpbp	Ano2	Mtus1
ENSMUSG00000042208	0610010F05Rik	Tspan11	Wnt11
ENSMUSG00000010803	Gabra1	Tspan9	Ptpa
ENSMUSG00000040489	Sox30	Foxm1	Bsn
ENSMUSG00000101874	Olfr1391	Etv6	Arel1
ENSMUSG00000063564	Col23a1	Lrp6	Grk1
ENSMUSG00000018398	Sept8	Art4	Zfp827
ENSMUSG00000020333	Acsl6	Dennd5b	Cxcl15
ENSMUSG00000037275	Gemin5	Rdh13	Cacnb1
ENSMUSG00000036964	Trim17		Plagl1
ENSMUSG00000005417	Mprip	Vmn2r53	Ppme1
ENSMUSG00000053930	Shisa6	Vmn2r56	St6galnac6
ENSMUSG00000020901	Pik3r5	6330408A02Rik	P2rx7
ENSMUSG00000020794	Ube2g1	Pla2g4c	Ppp1r37
ENSMUSG00000020745	Pafah1b1	Ehd2	Ripor2
ENSMUSG00000038178	Slc43a2	Mill2	Tgfbr1
ENSMUSG00000017781	Pitpna	Qpctl	Rnf44
ENSMUSG00000017776	Crk	Ppm1n	Kdm4b
ENSMUSG00000017631	Abr	Mark4	Them6
ENSMUSG00000044243	Bhlha9	Exoc3l2	Prrc1
ENSMUSG00000020682	Mmp28	Ceacam19	Ppp1r16a
ENSMUSG00000020521	Rnft1	Zfp575	Ankrd44
ENSMUSG00000020553	Pctp	Arhgef1	Atxn3
ENSMUSG00000075595	Zfp652	Pou2f2	Pip4k2b
ENSMUSG00000048763	Hoxb3	Zfp526	Il15ra
ENSMUSG00000038560	Sp6	Megf8	Zbtb24
ENSMUSG00000018547	Pip4k2b	Cyp2s1	Snx18
ENSMUSG00000020919	Stat5b	Kcnk6	Rtn4rl1
ENSMUSG00000020926	Adam11	Zfp84	Gls
ENSMUSG00000020694	Tlk2	Clip3	Arfgef3
ENSMUSG00000020705	Ddx42	Fxyd7	Zfp281
ENSMUSG00000020740	Gga3	Plekhf1	Ints7
ENSMUSG00000059923	Grb2		Mab21l3
ENSMUSG00000033909	Usp36	AW146154	Poc1b
ENSMUSG00000017446	C1qtnf1		Rorb
ENSMUSG00000005043	Sgsh	Zfp719	Numbl
ENSMUSG00000025138	Sirt7	1700028J19Rik	Mfsd4b3
ENSMUSG00000025145	Lrrc45	Shank1	Tbc1d4
ENSMUSG00000071522	Olfr263	Gm21948	Atp1b4
ENSMUSG00000108534	Olfr1360		Camk2n1
ENSMUSG00000019132	BC005537	Nucb1	Fgfr2
ENSMUSG00000035958	Tdp2	Sergef	Tlk2
ENSMUSG00000021339	Mrs2	Saal1	Zdhhc7
ENSMUSG00000038267	Slc22a23	Mrgprx2	Mtmr3
ENSMUSG00000021423	Ly86	Nav2	Lpar4
ENSMUSG00000038982	Bloc1s5	Dbx1	Il10ra
ENSMUSG00000021360	Gcnt2	Ndnl2	Rab6b
ENSMUSG00000038068	Rnf144b	Lysmd4	Zfp316
ENSMUSG00000021451	Sema4d	Rgma	Qsox2
ENSMUSG00000058569	Tmed9	Akap13	Esyt1
ENSMUSG00000014164	Klhl3	Abhd2	Map3k9
ENSMUSG00000035248	Zcchc6	Arpin	Loxl4
ENSMUSG00000021559	Dapk1	Sema4b	Edem1
ENSMUSG00000034525	Ice1	Wdr73	Znrf3
ENSMUSG00000021608	Lpcat1	Alpk3	Lancl3
ENSMUSG00000069170	Adgrv1	Ctsc	Rps6ka1
ENSMUSG00000035762	Tmem161b	Ccdc83	Btg2
ENSMUSG00000042118	Bhmt2	Usp35	H13
ENSMUSG00000046082	Tmem174	Gdpd5	Mitf
ENSMUSG00000021645	Smn1	P4ha3	Kif1b
ENSMUSG00000021713	Ppwd1	C2cd3	Stxbp5l
ENSMUSG00000021719	Rgs7bp	Coa4	Sema4f
ENSMUSG00000032846	Zswim6	Inppl1	E130309D02Rik
ENSMUSG00000021756	Il6st	Numa1	Scnn1a
ENSMUSG00000051721	BC068281	Rnf121	Mmp15
ENSMUSG00000043673	Kcns3	Olfm5	Sorcs2
ENSMUSG00000020571	Pdia6	Olfr686	Fbxo10
ENSMUSG00000052593	Adam17	Gm10081	Chrna4
ENSMUSG00000020653	Klf11	Swap70	Epha4
ENSMUSG00000020646	Mboat2	Rbbp6	Csnk2a1
ENSMUSG00000063632	Sox11	Hs3st4	Rabl2
ENSMUSG00000061477	Rps7	Cd19	Cops7b
ENSMUSG00000036613	Tssc1	Sh2b1	B4galt6
ENSMUSG00000021000	Mia2	Cln3	Trib2
ENSMUSG00000034435	Tmem30b	Ypel3	Cfap44
ENSMUSG00000046768	Rhoj	Zfp688	Cbs
ENSMUSG00000045690	Wdr89	Setd1a	Gxylt1
ENSMUSG00000042628	Zfyve1	Tgfb1i1	Hinfp
ENSMUSG00000034126	Pomt2	Cpxm2	Slc6a19os
ENSMUSG00000033854	Kcnk10	Stk32c	Rab17
ENSMUSG00000021185	9030617O03Rik	Adam8
ENSMUSG00000041702	Btbd7	Msx3
ENSMUSG00000021209	Ppp4r4	Olfr532
ENSMUSG00000061947	Serpina10	Drd4
ENSMUSG00000041415	Dicer1	Cd151
ENSMUSG00000017843	Ppp2r5c	Chid1
ENSMUSG00000054003	Tdrd9	Mrgprf
ENSMUSG00000054263	Lifr	Adgb
ENSMUSG00000042961	Egflam	Hivep2
ENSMUSG00000048424	Ranbp3l	Pde7b
ENSMUSG00000003882	Il7r	Ctgf
ENSMUSG00000022248	Rad1	Themis
ENSMUSG00000022195	6030458C11Rik	Prdm1
ENSMUSG00000022237	Ankrd33b	Gopc
ENSMUSG00000037646	Vps13b	Spock2
ENSMUSG00000013611	Snx31	Sgpl1
ENSMUSG00000038679	Trps1	Lrrc20
ENSMUSG00000022369	Mtbp	Tspan15
ENSMUSG00000037119	Fam91a1	Hkdc1
ENSMUSG00000072511	Hhla1	Vps26a
ENSMUSG00000056258	Kcnq3	Rab36
ENSMUSG00000022372	Sla	Lrrc75b
ENSMUSG00000036800	Fam135b	Pcnt
ENSMUSG00000036760	Kcnk9	Fgf22
ENSMUSG00000036698	Ago2	Fstl3
ENSMUSG00000036661	Dennd3	Arid3a
ENSMUSG00000056665	Them6	Sbno2
ENSMUSG00000022564	Grina	Drosophila
ENSMUSG00000034259	Exosc4	Klf16
ENSMUSG00000043460	Elfn2	Btbd2
ENSMUSG00000022390	Zc3h7b	Mknk2
ENSMUSG00000081534	Slc48a1	Lingo3
ENSMUSG00000059213	Ddn	Thop1
ENSMUSG00000023755	Rhebl1	Gna11
ENSMUSG00000023009	Nckap5l	Sirt6
ENSMUSG00000023019	Gpd1	Tdg
ENSMUSG00000023033	Scn8a	Hal
ENSMUSG00000091712	Sec14l5	Tmcc3
ENSMUSG00000059003	Grin2a	Krr1
ENSMUSG00000022498	Txndc11	Atxn7l3b
ENSMUSG00000022678	Nde1	Ptprb
ENSMUSG00000022792	Yars2	Cand1
ENSMUSG00000005899	Smpd4	Gpr182
ENSMUSG00000013539	Tango2	Pan2
ENSMUSG00000022514	Il1rap	Esyt1
ENSMUSG00000038094	Atp13a4	Zc3h10
ENSMUSG00000022814	Umps	Mmp19
ENSMUSG00000071550	Cfap44	Gdf11
ENSMUSG00000087141	Plcxd2	Itga7
ENSMUSG00000074991	Gabrr3	Olfr788
ENSMUSG00000002489	Tiam1	Olfr813
ENSMUSG00000051483	Cbr1	Camsap3
ENSMUSG00000014039	Prdm15	Xab2
ENSMUSG00000045975	C2cd2	Ctxn1
ENSMUSG00000038141	Tmem181a
ENSMUSG00000062078	Qk	Grk1
ENSMUSG00000052469	Tcp10c	Xkr5
ENSMUSG00000067942	Zfp160	Defb12
ENSMUSG00000054142	Vmn1r236
ENSMUSG00000073436	Eme2	Atp7b
ENSMUSG00000024187	Fam234a	Vps36
ENSMUSG00000056692	D17Wsu92e	Slc25a15
ENSMUSG00000091614	Tmem217	Eif4ebp1
ENSMUSG00000024019	Cmtr1	Dusp26
ENSMUSG00000024018	Ccdc167	Leprotl1
ENSMUSG00000043557	Mdga1	Mtus1
ENSMUSG00000033826	Dnah8	Ccdc110
ENSMUSG00000024050	Wiz	Galnt7
ENSMUSG00000024401	Tnf	Hapln4
ENSMUSG00000081724	Olfr129	Slc25a42
ENSMUSG00000023977	Ubr2	Crtc1
ENSMUSG00000024201	Kdm4b	Tmem59l
ENSMUSG00000024096	Ralbp1	Ell
ENSMUSG00000024064	Galnt14	Lsm4
ENSMUSG00000042942	Greb1l	Il12rb1
ENSMUSG00000002475	Abhd3	Arrdc2
ENSMUSG00000037013	Ss18	Ocel1
ENSMUSG00000024277	Mapre2	B3gnt3
ENSMUSG00000024370	Cdc23	Fcho1
ENSMUSG00000073591	Pcdhb22	Slc35e1
ENSMUSG00000024454	Hdac3	Hhip
ENSMUSG00000057719	Sh3rf2	Zfp330
ENSMUSG00000024472	Dcp2	Dnajb1
ENSMUSG00000024593	Megf10	Zswim4
ENSMUSG00000054008	Ndst1	Ier2
ENSMUSG00000024588	Fech	Cyld
ENSMUSG00000090000	Ier3ip1	Ces1e
ENSMUSG00000042041	2010003K11Rik	Amfr
ENSMUSG00000061451	Tmem151a	Rspry1
ENSMUSG00000024862	Klc2	Adgrg1
ENSMUSG00000024922	Ovol1	Katnb1
ENSMUSG00000024816	Frmd8	D230025D16Rik
ENSMUSG00000024833	Pola2	Nol3
ENSMUSG00000024769	Cdc42bpg	Exoc3l
ENSMUSG00000024948	Map4k2	Lrrc36
ENSMUSG00000024955	Esrra	Slc7a6
ENSMUSG00000024965	Fermt3	Prmt7
ENSMUSG00000024759	Atl3	Cdh3
ENSMUSG00000071659	Hnrnpul2	Sntb2
ENSMUSG00000071648	Rom1	Nqo1
ENSMUSG00000048832	Vps37c	Atxn1l
ENSMUSG00000054523	Ms4a5	Vac14
ENSMUSG00000074925	Ptar1	Mtss1l
ENSMUSG00000025171	Ubtd1	Il34
ENSMUSG00000025188	Hps1	St3gal2
ENSMUSG00000025194	Gm10768	Glg1
ENSMUSG00000074818	Pdzd7	Bcar1
ENSMUSG00000040913	Fbxw4	Tmem170
ENSMUSG00000025224	Gbf1	Tmem231
ENSMUSG00000025231	Sufu	Mon1b
ENSMUSG00000043531	Sorcs1	Gan
ENSMUSG00000024983	Vti1a	Mphosph6
		Tldc1
		Zdhhc7
		Fam92b
		Banp
		Galns
		Trappc2l
		Pabpn1l
		Spg7
		Zfp276
		Def8
		Afg3l1
		2810004N23Rik
		Sprtn
		Nek10
		Thrb
		Saysd1
		Kcnk5
		1700112E06Rik
		Ppif
		Zcchc24
		Dennd6a
		Wnt5a
		Phf7
		Eaf1
		Dph3
		Rbp3
		Npy4r
		Mat1a
		Psmb11
		Zfhx2
		Thtpa
		Khnyn
		Zmym2
		Gjb2
		Spata13
		Wdfy2
		Gata4
		Tdh
		Extl3
		Clu
		Ephx2
		Nefm
		Stc1
		Chmp7
		Phyhip
		Nudt18
		Sugt1
		Slitrk1
		Mmp12
		Tmem123
		Ccdc82
		Amotl1
		Hephl1
		Pin1
		S1pr2
		AB124611
		Ldlr
		Snx19
		Fez1
		Siae
		Tbrg1
		Olfr145
		Olfr251
		Olfr961
		Olfr982
		Tmem136
		Rnf26
		Ddx6
		Scn4b
		Il10ra
		Cep164
		Apoa5
		Rbm7
		Edc3
		Thsd4
		Megf11
		Parp16
		Rab8b
		Sltm
		Prtg
		Pygo1
		Myo6
		Tbc1d2b
		Plod2
		Il20rb
		Rab6b
		Dock3
		6430571L13Rik
		Mst1r
		Camkv
		Uba7
		Amigo3
		Bsn
		Nicn1
		Tmem89
		Tmie
		Als2cl
		Azi2
		Ctdspl
		Dlec1
		Myd88
		Exog
		Gorasp1
		Slc25a38
		Myrip
		Entpd3
		Morc2a
		Dusp18
		Mtfp1
		Sec14l2
		Ccdc157
		Zmat5
		Nefh
		Zmiz2
		Ccm2
		Adcy1
		Tns3
		Gm11992
		Stk10
		Gabrp
		Ccng1
		Sox30
		Mgat1
		Olfr1391
		Olfr1389
		Olfr1385
		Zfp354c
		Jade2
		Il13
		Irf1
		Larp1
		Igtp
		Irgm2
		Trim17
		Wnt3a
		Med9
		Smcr8
		Map2k3
		Fam83g
		Akap10
		Shisa6
		Pirt
		Sco1
		Pik3r5
		Slc25a35
		Borcs6
		Fgf11
		Nlgn2
		Phf23
		Atp2a3
		P2rx5
		Shpk
		Trpv3
		Ccdc92b
		Mnt
		Rtn4rl1
		Wdr81
		Scarf1
		Fam57a
		Bhlha9
		Ankrd13b
		Pipox
		Sez6
		Fam222b
		Foxn1
		Lyrm9
		Nle1
		Slfn5
		Gas2l2
		Ddx52
		Synrg
		Acaca
		Tbx4
		Rnft1
		Ppm1e
		Rnf43
		Pctp
		Col1a1
		Samd14
		Fam117a
		Ngfr
		Abi3
		Gpr179
		Mllt6
		Pip4k2b
		Neurod2
		Pgap3
		Csf3
		Casc3
		Rapgefl1
		Wipf2
		Krtap17-1
		Stat5b
		Coasy
		Mlx
		Fam134c
		Ezh1
		Cntd1
		Ifi35
		Vat1
		Nags
		Atxn7l3
		Slc25a39
		Fam171a2
		Adam11
		Gjc1
		Nmt1
		Wnt9b
		Itgb3
		Tlk2
		Dcaf7
		Ddx42
		Tcam1
		Scn4a
		Nol11
		Rgs9
		Slc39a11
		Cpsf4l
		Cd300ld
		Gga3
		Grb2
		Tsen54
		Sap30bp
		St6galnac2
		Tmem235
		Cyth1
		Usp36
		Rbfox3
		Cbx2
		Rnf213
		Nptx1
		Lrrc45
		Rac3
		Tex19.1
		Asb13
		Gpr137b
		Olfr1360
		Vmn1r188
		Hist1h4a
		Tdp2
		Sox4
		Dusp22
		Ly86
		Bmp6
		Elovl2
		Tmem170b
		Diras2
		Msx2
		Cplx2
		Arl10
		Faf2
		Tmed9
		Tifab
		Slc25a48
		Klhl3
		Golm1
		Spata31d1a
		Srd5a1
		Ice1
		Lpcat1
		Tmem161b
		Hapln1
		Lhfpl2
		Ppwd1
		Rgs7bp
		Gzmk
		Dtnb
		Dnajc27
		Adcy3
		Sdc1
		Kcns3
		Pdia6
		Sox11
		Rnaseh1
		Sntg2
		Fam110c
		Ccdc71l
		Tmem30b
		Gpx2
		Tmem229b
		Susd6
		Zfyve1
		Angel1
		Tmed8
		Ism2
		Serpina3b
		Serpina3j
		Dicer1
		Bdkrb2
		Ccdc85c
		Yy1
		Tecpr2
		Zfyve21
		Tdrd9
		Macc1
		Lifr
		Egflam
		Gdnf
		Ranbp3l
		Slc45a2
		6030458C11Rik
		Dnah5
		Tspyl5
		Vps13b
		Snx31
		Trps1
		Rad21
		Zhx1
		Fbxo32
		Fam91a1
		Hhla1
		Fam135b
		Kcnk9
		Ago2
		Adgrb1
		Slurp1
		Lynx1
		Zfp41
		Grina
		Exosc4
		Kifc2
		Recql4
		Apol6
		Cacng2
		C1qtnf6
		Elfn2
		Pla2g6
		Tmem184b
		Ddx17
		Zc3h7b
		Tef
		Tob2
		Mei1
		Shisa8
		1810041L15Rik
		Pkdrej
		Celsr1
		Adm2
		Miox
		Mapk8ip2
		Shank3
		Adamts20
		Ccdc184
		Arf3
		Kmt2d
		Kcnh3
		Mettl7a2
		Scn8a
		Acvr1b
		Krt8
		Gm9918
		Hoxc6
		Pde1b
		Socs1
		Igll1
		Smpd4
		Tssk1
		Dgcr14
		Comt
		Klhl24
		Liph
		Trp63
		Gmnc
		Cpn2
		Fbxo45
		Tnk2
		Lrch3
		Umps
		Adcy5
		Parp14
		Fbxo40
		Plcxd2
		Gabrr3
		Cyyr1
		Tiam1
		Kcne2
		Cbr1
		Hlcs
		Ets2
		C2cd2
		Tmem181a
		Dynlt1a
		Dynlt1c
		Gm9992
		Sod2
		Lnpep
		Zfp213
		1520401A03Rik
		Syngr3
		Msrb1
		Rhot2
		Rab40c
		Fam234a
		Zbtb9
		Itpr3
		Grm4
		Zfp523
		Mapk14
		Brpf3
		Tmem217
		Tbc1d22b
		Ubash3a
		Cbs
		Zfp811
		Ring1
		H2-DMa
		Tnf
		Lta
		Ddr1
		Ier3
		Mdc1
		Nrm
		Ppp1r18
		Olfr122
		Olfr129
		Polh
		Tjap1
		Cul7
		Prph2
		Ubr2
		Rftn1
		Stap2
		Dpp9
		Fem1a
		Rfx2
		Acer1
		Ddx11
		Ehd3
		Cebpz
		Cox7a2l
		Camkmt
		Rhoq
		Ddx3y
		Bambi
		Mkx
		Colec12
		Abhd3
		Mib1
		Zfp397
		Zfp35
		Sft2d3
		Cdc23
		Fam53c
		Psd2
		Eif4ebp3
		Zmat2
		Pcdh1
		Sh3rf2
		Dcp2
		Arl14epl
		Zfp608
		Prrc1
		Ndst1
		Pdgfrb
		Impa2
		Fam210a
		Dym
		Ctif
		Hdhd2
		Rnf165
		Adnp2
		Nfatc1
		Zfp236
		Ppp1ca
		Sptbn2
		Actn3
		Npas4
		Brms1
		Tmem151a
		Klc2
		Cst6
		Eif1ad
		Ovol1
		Frmd8
		Pola2
		Capn1
		Cdc42bpg
		Vegfb
		Flrt1
		Naa40
		Rcor2
		Slc22a6
		Hnrnpul2
		Dagla
		Syt7
		Lrrc10b
		Vps37c
		Mrpl16
		Mpeg1
		Olfr1489
		Mamdc2
		Tmem252
		Pank1
		Opalin
		Ubtd1
		Pi4k2a
		Marveld1
		Zfyve27
		Golga7b
		Cnnm1
		Got1
		Hif1an
		Pcgf6
		Gpam
		Sfxn4
		LOC664787
