# Supplementary material for: Fasciola hepatica hijacks host macrophage miRNA machinery to modulate early innate immune responses
Source: Sci Rep. 2021 Mar 24;11:6712. doi: 10.1038/s41598-021-86125-1 (PMC7990952; doi:10.1038/s41598-021-86125-1)
Supplement: Supplementary file 3 — Supplementary Table S2. [file 41598_2021_86125_MOESM3_ESM.xlsx]

## Sheet: mirDB
Fasciola hepatica hijacks host macrophage miRNA machinery to modulate early innate immune responses Nham Tran, Alison Ricafrente, Joyce To, Maria Lund, Tania M. Marques, Margarida Gama-Carvalho, Krystyna Cwiklinski, John P. Dalton, Sheila Donnelly
Category	Term	Count	%	PValue	Genes	List Total	Pop Hits	Pop Total	Fold Enrichment	Bonferroni	Benjamini	FDR
KEGG_PATHWAY	mmu04550:Signaling pathways regulating pluripotency of stem cells	10	1.98413	0.00340967	FGFR2, LIF, MAPK12, MAPK14, PCGF6, BMPR2, WNT11, STAT3, APC, DVL1	171	138	7691	3.25917	0.503502	0.503502	4.20721
KEGG_PATHWAY	mmu04010:MAPK signaling pathway	14	2.77778	0.00364545	PTPN7, FGFR2, TGFBR1, CACNB1, MKNK2, RPS6KA1, MAPK12, ARRB1, MAPK14, RAP1A, TRAF6, MAP2K7, MAP3K11, CACNA1B	171	251	7691	2.50866	0.527011	0.312258	4.49203
KEGG_PATHWAY	mmu05206:MicroRNAs in cancer	14	2.77778	0.00800752	CYP24A1, BAK1, E2F2, E2F3, MCL1, SERPINB5, GLS, SLC7A1, DICER1, BMPR2, BMF, TRIM71, STAT3, APC	171	276	7691	2.28142	0.807594	0.422694	9.62272
KEGG_PATHWAY	mmu04141:Protein processing in endoplasmic reticulum	10	1.98413	0.0119969	BAK1, ATXN3, SYVN1, UBE2G1, MAN1B1, YOD1, EDEM1, MAP2K7, MAN1C1, SEL1L	171	168	7691	2.67718	0.915773	0.46128	14.0917
KEGG_PATHWAY	mmu04390:Hippo signaling pathway	9	1.78571	0.0185437	AJUBA, CRB2, PPP2CA, TGFBR1, TEAD4, BMPR2, WNT11, APC, DVL1	171	151	7691	2.68072	0.978445	0.535796	20.9869
KEGG_PATHWAY	mmu04144:Endocytosis	12	2.38095	0.0296958	FGFR2, ARRB1, CYTH1, TGFBR1, IST1, VPS4B, VPS37B, GRK4, SMURF1, TRAF6, WAS, GRK1	171	261	7691	2.06789	0.997929	0.642985	31.5709
KEGG_PATHWAY	mmu04668:TNF signaling pathway	7	1.38889	0.0333914	LIF, BAG4, MAPK12, MAPK14, EDN1, TNFAIP3, MAP2K7	171	109	7691	2.88841	0.999053	0.630125	34.7794
KEGG_PATHWAY	mmu04621:NOD-like receptor signaling pathway	5	0.992063	0.036762	MAPK12, MAPK14, NFKBIB, TNFAIP3, TRAF6	171	57	7691	3.94532	0.999537	0.617022	37.5844
KEGG_PATHWAY	mmu04722:Neurotrophin signaling pathway	7	1.38889	0.0529455	RPS6KA1, MAPK12, MAPK14, NFKBIB, RAP1A, TRAF6, MAP2K7	171	122	7691	2.58063	0.999986	0.71035	49.5702
KEGG_PATHWAY	mmu04071:Sphingolipid signaling pathway	7	1.38889	0.0564631	SGPL1, MAPK12, GAB2, MAPK14, PPP2CA, ACER2, PPP2R5C	171	124	7691	2.539	0.999993	0.696222	51.8773
KEGG_PATHWAY	mmu04380:Osteoclast differentiation	7	1.38889	0.0601188	MAPK12, GAB2, MAPK14, TGFBR1, MITF, TRAF6, MAP2K7	171	126	7691	2.4987	0.999997	0.685096	54.1717
KEGG_PATHWAY	mmu04622:RIG-I-like receptor signaling pathway	5	0.992063	0.0630763	MAPK12, MAPK14, NFKBIB, TRAF6, PIN1	171	68	7691	3.3071	0.999998	0.67144	55.9538
KEGG_PATHWAY	mmu04520:Adherens junction	5	0.992063	0.0745677	CSNK2A1, SORBS1, TGFBR1, PTPN1, WAS	171	72	7691	3.12338	1	0.705367	62.2897
KEGG_PATHWAY	mmu05169:Epstein-Barr virus infection	7	1.38889	0.0804715	MAPK12, MAPK14, NFKBIB, TNFAIP3, TRAF6, MAP2K7, STAT3	171	136	7691	2.31497	1	0.707254	65.2078
KEGG_PATHWAY	mmu05145:Toxoplasmosis	6	1.19048	0.0826003	MAPK12, MAPK14, NFKBIB, IL10RA, TRAF6, STAT3	171	105	7691	2.57009	1	0.692177	66.208
KEGG_PATHWAY	mmu04964:Proximal tubule bicarbonate reclamation	3	0.595238	0.0840943	GLS, ATP1B4, SLC4A4	171	22	7691	6.13317	1	0.675501	66.8941
KEGG_PATHWAY	mmu00600:Sphingolipid metabolism	4	0.793651	0.0892055	SGPL1, ACER2, NEU1, B4GALT6	171	48	7691	3.74805	1	0.675916	69.1453
KEGG_PATHWAY	mmu04330:Notch signaling pathway	4	0.793651	0.0935519	DTX4, LFNG, NUMBL, DVL1	171	49	7691	3.67156	1	0.673274	70.948
KEGG_PATHWAY	mmu05132:Salmonella infection	5	0.992063	0.0936374	MAPK12, MAPK14, KLC4, KLC2, WAS	171	78	7691	2.88312	1	0.653813	70.9824
KEGG_PATHWAY	mmu04261:Adrenergic signaling in cardiomyocytes	7	1.38889	0.0943292	MAPK12, MAPK14, PPP2CA, CREM, PPP2R5C, ATP1B4, CACNB1	171	142	7691	2.21716	1	0.637802	71.2599
