# Supplementary material for: Fasciola hepatica hijacks host macrophage miRNA machinery to modulate early innate immune responses
Source: Sci Rep. 2021 Mar 24;11:6712. doi: 10.1038/s41598-021-86125-1 (PMC7990952; doi:10.1038/s41598-021-86125-1)
Supplement: Supplementary file 4 — Supplementary Table S3. [file 41598_2021_86125_MOESM4_ESM.xlsx]

## Sheet: Sheet1
Fasciola hepatica hijacks host macrophage miRNA machinery to modulate early innate immune responses Nham Tran, Alison Ricafrente, Joyce To, Maria Lund, Tania M. Marques, Margarida Gama-Carvalho, Krystyna Cwiklinski, John P. Dalton, Sheila Donnelly
Symbol	p-value(Attribute)	p-value(18hr vs. 0hr)	Ratio(18hr vs. 0hr)	Fold-Change(18hr vs. 0hr)
Fosb	0.00187015	0.000305021	0.0191957	-52.0949
Cd3e	3.77654e-05	5.1481e-06	0.033127	-30.1869
Areg	0.00410341	0.00191071	0.0384152	-26.0313
Cd3e	5.87868e-05	8.04175e-06	0.0390479	-25.6096
Il10	0.000165477	5.25657e-05	0.0405338	-24.6708
Lif	5.43527e-05	8.32112e-06	0.0479248	-20.866
Lif	0.000148255	2.70517e-05	0.0696366	-14.3603
2310016C08Rik	0.031714	0.00826701	0.0975078	-10.2556
Bcl2l11	0.00349179	0.000724121	0.0980229	-10.2017
Nfkbiz	0.00464937	0.00178842	0.0984532	-10.1571
LOC624610	0.0365216	0.00560869	0.104929	-9.53027
Axud1	0.00591999	0.00129008	0.10592	-9.4411
Diras2	0.0217555	0.00347751	0.10614	-9.42155
Igl-V1	0.014145	0.00304399	0.107873	-9.2702
Fgd2	0.0406098	0.00672848	0.108217	-9.24066
Igl-V1	0.0158692	0.00392902	0.111048	-9.00508
Dusp1	0.0224804	0.00370105	0.112259	-8.90797
LOC386520	0.00595208	0.00131184	0.11297	-8.85192
Diras2	0.0153396	0.00236187	0.113976	-8.7738
Fos	0.0126769	0.00262455	0.117423	-8.51619
LOC637227	0.0126164	0.00189704	0.119884	-8.34141
2010001M09Rik	0.0323634	0.00596511	0.119922	-8.33874
5830496L11Rik	0.00589352	0.000659145	0.121408	-8.2367
Csf2	0.00157503	0.000835991	0.12174	-8.21425
Ccno	4.67531e-05	7.01802e-06	0.122453	-8.1664
Bcl2l11	0.00423119	0.000944456	0.122997	-8.13028
Nr4a2	0.00899303	0.00201416	0.125308	-7.98035
Dusp2	0.0615297	0.0134324	0.125743	-7.9527
H2-Q5	0.00356687	0.000751731	0.128132	-7.80447
LOC100047162	0.0262747	0.00408113	0.128858	-7.7605
Gadd45b	0.0109508	0.00465555	0.130437	-7.66652
Igh-6	0.048027	0.0107513	0.131051	-7.63061
IGLC2_J00595_Ig_lambda_constant_2_14	0.0155132	0.00391932	0.131437	-7.60823
Igh-6	0.0260633	0.00596796	0.137369	-7.27966
LOC669053	0.0536961	0.00730513	0.13958	-7.16435
Bzrap1	0.00732216	0.00126357	0.14076	-7.10428
Cd2	0.0494849	0.0054463	0.140961	-7.09414
Cxcr5	0.036236	0.00612221	0.141755	-7.05441
Errfi1	0.00746596	0.00291884	0.143007	-6.99265
B3gnt5	0.0276613	0.00422907	0.143495	-6.96887
4933407L23Rik	0.0367167	0.00469748	0.143764	-6.95585
Jmjd3	0.0845332	0.0172096	0.143852	-6.95158
Jmjd3	0.0210628	0.00464558	0.144131	-6.93814
Il23a	0.000101127	1.86027e-05	0.144139	-6.93774
Cd79b	0.0685352	0.0138064	0.1452	-6.88707
Tbc1d10c	0.0300193	0.00575429	0.148878	-6.71689
Egr1	0.121156	0.0185814	0.150127	-6.66104
Tsc22d3	0.0823516	0.0132906	0.150934	-6.6254
Acss1	0.0599443	0.0137325	0.151123	-6.61713
Dbp	0.000610785	0.000787879	0.15385	-6.49984
Dusp2	0.0282183	0.00507474	0.154696	-6.46428
Tgfb2	0.0264721	0.00701202	0.154764	-6.46143
Man1a	0.0113793	0.00150676	0.154986	-6.45221
Gadd45g	0.0586253	0.00901684	0.157212	-6.36085
Per1	0.0102205	0.00152937	0.157855	-6.33494
Egr4	0.0738375	0.0162704	0.159815	-6.25725
Cxcr5	0.00947036	0.00145921	0.15997	-6.25116
Il6	0.0725781	0.0117291	0.160838	-6.21742
Siglecg	0.0252694	0.00407452	0.160842	-6.21729
A030011A13Rik	0.0104839	0.00131782	0.161995	-6.17304
Ccrl2	0.0115274	0.00664183	0.164663	-6.07299
LOC100047628	0.060386	0.0127917	0.165325	-6.0487
LOC207685	0.0382409	0.00736712	0.16577	-6.03246
2210408F11Rik	0.00693131	0.00106114	0.16612	-6.01973
Pscdbp	0.0926387	0.0152869	0.166698	-5.99888
Ets1	0.0321981	0.00434024	0.168774	-5.92508
Jun	0.0071912	0.00131881	0.169486	-5.90018
2310016C08Rik	0.0132393	0.00466515	0.169831	-5.8882
Spag9	0.00925674	0.00101704	0.169856	-5.88733
Cd79b	0.0600244	0.0133348	0.170428	-5.86757
LOC381774	0.0479689	0.00849981	0.17213	-5.80956
Igk-C	0.0896208	0.0186811	0.173934	-5.74932
LOC636944	0.0116053	0.00210762	0.174222	-5.73981
Aspa	0.0567526	0.0070012	0.176458	-5.66707
Faim3	0.0117551	0.00239333	0.178527	-5.60138
Cd22	0.0486006	0.0178258	0.179235	-5.57925
Myd116	0.0066199	0.00136639	0.180326	-5.54551
Scd1	0.120803	0.0236322	0.180743	-5.53272
Cd19	0.0640372	0.0118704	0.180858	-5.5292
Rfx2	0.00427727	0.00154322	0.183026	-5.46369
Igk-V5	0.0411193	0.00814434	0.184568	-5.41807
Sspn	0.00396271	0.000537698	0.184655	-5.41551
Srpk3	0.0213527	0.00329919	0.184905	-5.4082
LOC676136	0.0824193	0.0112489	0.185645	-5.38661
2310047A01Rik	0.00890362	0.00215082	0.186048	-5.37497
C530027B15Rik	0.00435503	0.00062787	0.186172	-5.37137
LOC676136	0.0624815	0.00912591	0.188529	-5.30423
Atp2b2	0.0232814	0.00290666	0.190861	-5.23942
Osm	0.0163108	0.00212541	0.191484	-5.22236
Cxcr5	0.0461419	0.00695586	0.192868	-5.18488
LOC676222	0.052369	0.00903687	0.195652	-5.11112
LOC100047815	0.0553029	0.0119057	0.195845	-5.10607
Irs2	0.00413862	0.000815692	0.19592	-5.10411
Rdh12	0.0148147	0.00205472	0.198695	-5.03284
Ggnbp1	0.00153476	0.000149501	0.198992	-5.02534
Sbk	0.0905518	0.013043	0.199533	-5.0117
LOC243431	0.0111002	0.00174274	0.199878	-5.00306
8430403J19Rik	0.00594055	0.00242304	0.200476	-4.98812
IGKV9-120_V00804$J00566_Ig_kappa_variable_9-120_12	0.00721447	0.00126043	0.201766	-4.95624
Cd80	0.0160369	0.00672472	0.204694	-4.88534
LOC384413	0.0392863	0.00628723	0.205012	-4.87777
LOC100046793	0.0500905	0.0113448	0.205341	-4.86995
Rnase6	0.0768526	0.0106343	0.206908	-4.83306
Ccrn4l	0.0271297	0.0129602	0.20712	-4.82812
B930011A14Rik	0.0448652	0.0092102	0.211453	-4.72919
Myo1g	0.0474383	0.00641225	0.211969	-4.71767
Nfkbid	0.0251939	0.00454477	0.215849	-4.63287
Rreb1	0.0234972	0.00499439	0.216005	-4.62952
Igk-V5	0.073541	0.0151995	0.216149	-4.62643
LOC636944	0.039115	0.00749407	0.216256	-4.62414
Nfkbib	0.00583414	0.00266477	0.21795	-4.58821
Atp8a1	0.0112364	0.00195159	0.219312	-4.55971
Per1	0.00754338	0.00132288	0.221462	-4.51545
Il12a	0.00134699	0.000167637	0.221592	-4.5128
Cybasc3	0.0952348	0.0153623	0.223001	-4.48429
Pim3	0.0275265	0.00388006	0.226651	-4.41206
LOC272683	0.0910992	0.0179243	0.227191	-4.40159
Zbtb32	0.0709486	0.0161533	0.229966	-4.34847
LOC100046793	0.0491658	0.00745629	0.230754	-4.33362
D130032J17Rik	0.00298473	0.000553769	0.231167	-4.32587
Tnfsf9	4.77255e-05	1.64316e-05	0.231474	-4.32013
H2-DMb2	0.155678	0.0240292	0.232179	-4.30703
Blk	0.0861839	0.0164831	0.234665	-4.2614
9630007E23Rik	0.0284978	0.00375361	0.234689	-4.26095
6430511F03	0.0355788	0.0110436	0.235022	-4.25492
Ankrd47	0.0175135	0.0026681	0.236398	-4.23015
Ebi2	0.0488292	0.011363	0.238289	-4.19659
Gadd45b	0.00411945	0.00183906	0.238672	-4.18986
Marveld1	0.00632596	0.00472302	0.242235	-4.12822
D4Ertd681e	0.0106592	0.00395649	0.243567	-4.10565
Pdcd4	0.00858215	0.00141923	0.246509	-4.05664
Mef2c	0.0266582	0.00852599	0.24806	-4.03128
Zfp64	0.0356693	0.0058364	0.248323	-4.02702
Fcrla	0.0487383	0.0114559	0.248708	-4.02077
Cd200	0.0134534	0.00207091	0.249125	-4.01405
Cd19	0.0444263	0.0125464	0.249726	-4.00438
Snn	0.0402172	0.0153737	0.250358	-3.99428
D230019G01Rik	0.011251	0.00122019	0.250602	-3.99039
H2-Oa	0.00776565	0.00090103	0.251149	-3.9817
Jak1	0.0349952	0.00464868	0.251527	-3.97572
LOC383196	0.000660281	8.13294e-05	0.251647	-3.97383
Arl5b	0.101465	0.0203458	0.252385	-3.9622
Prr7	0.00114253	0.000230915	0.252928	-3.9537
Dab2ip	0.0285176	0.00880338	0.253293	-3.94799
1810011O10Rik	0.0030765	0.000757804	0.254263	-3.93294
Adrb2	0.0064345	0.00204545	0.25461	-3.92757
Haao	0.0185568	0.00219207	0.255481	-3.91418
D15Wsu169e	0.0197998	0.00251423	0.256282	-3.90196
Blk	0.0278875	0.00643571	0.256756	-3.89474
Pdcd4	0.0195067	0.00264368	0.25776	-3.87958
Sema3c	0.000781483	0.000178117	0.25794	-3.87687
Zfp64	0.00618942	0.00100903	0.258091	-3.8746
LOC635601	0.0306714	0.00478796	0.258971	-3.86144
Zfp703	0.0806628	0.0107288	0.259028	-3.86059
Nfkb1	0.0572772	0.0227974	0.259075	-3.85989
Cd44	0.0417425	0.00916872	0.259196	-3.85808
Mrvi1	0.0167446	0.00680475	0.259213	-3.85783
D230005E09Rik	0.00902793	0.00553338	0.259511	-3.85341
Gadd45g	0.015342	0.00197228	0.25982	-3.84882
6330509M05Rik	0.0676853	0.00994518	0.259822	-3.8488
Faah	0.00458107	0.000559763	0.260133	-3.84419
Shank3	0.00310535	0.00121984	0.261133	-3.82947
LOC384419	0.107299	0.0232579	0.262723	-3.80629
Ifrd1	0.0128938	0.0031676	0.263628	-3.79322
Gpr18	0.0823697	0.0161878	0.263937	-3.78878
2610016D08Rik	0.00385879	0.00164377	0.265606	-3.76497
Ltb	0.0119458	0.0016927	0.266338	-3.75463
Bach1	0.0393902	0.0142804	0.266489	-3.75249
IGKV8-31_AJ235957_Ig_kappa_variable_8-31_3	0.128423	0.0251834	0.267031	-3.74488
Map4k2	0.0313273	0.00355038	0.267443	-3.73912
Slc35b2	0.0333011	0.00514492	0.267902	-3.73271
Tnfaip3	0.0140231	0.0144301	0.268219	-3.72829
Chk	0.00527203	0.000742321	0.268789	-3.72039
Dab2ip	0.00906204	0.00319624	0.269115	-3.71588
Cxcl10	0.0129387	0.0094259	0.270194	-3.70105
Ndst1	0.0221141	0.00355102	0.27241	-3.67093
Rabgef1	0.02839	0.00501894	0.273513	-3.65613
Snx30	0.0197474	0.00419767	0.274016	-3.64942
Ifitm5	0.00630901	0.00118685	0.274132	-3.64787
Rad51l1	0.0516756	0.00898986	0.27421	-3.64685
Vps37b	0.0768073	0.0102939	0.274688	-3.64049
LOC100044538	0.088034	0.0270089	0.275523	-3.62946
Dirc2	0.00125947	0.000245524	0.275827	-3.62546
LOC635601	0.0667839	0.011907	0.276677	-3.61432
D6Mit97	0.0790201	0.0165669	0.276904	-3.61136
LOC100045877	0.035822	0.00664537	0.277784	-3.59992
Garnl4	0.0482592	0.00743452	0.279618	-3.57631
Kctd12	0.0579481	0.0257006	0.280239	-3.56839
Traf1	0.080943	0.0161225	0.281073	-3.5578
Nlrp3	0.0110526	0.00679258	0.281309	-3.55481
Plxnd1	0.103805	0.0255392	0.281374	-3.55399
Rreb1	0.0139872	0.00424888	0.281597	-3.55118
C230071H18Rik	0.000800865	0.000116744	0.282676	-3.53761
Card11	0.0426578	0.00620799	0.283286	-3.53
Pde4a	0.00602216	0.00108522	0.283745	-3.52429
Chst3	0.0792458	0.0208237	0.284025	-3.52082
Fcrla	0.0281997	0.00862782	0.284609	-3.51359
IGKV2-137_AJ231263_Ig_kappa_variable_2-137_15	0.0500308	0.00929674	0.285917	-3.49752
Dpp4	0.136728	0.0212288	0.286887	-3.4857
Jakmip1	0.0503701	0.0144555	0.287348	-3.4801
IGKV3-2_X16954_Ig_kappa_variable_3-2_18	0.0179816	0.00261568	0.288018	-3.47201
LOC384422	0.0180328	0.00312464	0.288794	-3.46267
Dab2ip	0.0128437	0.00304219	0.289115	-3.45883
Gprk6	0.0203471	0.00263344	0.290208	-3.4458
Hspa1a	0.00518669	0.00269385	0.290467	-3.44273
4833414E09Rik	0.047567	0.0146012	0.290572	-3.44149
AI507611	0.00255821	0.00078359	0.290797	-3.43882
LOC434031	0.0682547	0.0113705	0.291082	-3.43546
Ldlr	0.00350563	0.00146219	0.293668	-3.40521
Itpr3	0.0319013	0.00735669	0.293875	-3.4028
9330175B01Rik	0.0392779	0.00676566	0.295134	-3.38829
Cmah	0.00662471	0.000795424	0.295462	-3.38453
Rap1gap	0.0456726	0.00875121	0.295719	-3.38159
Ogfrl1	0.00879018	0.00273374	0.296393	-3.3739
Pou2af1	0.0142291	0.0102851	0.296601	-3.37154
Rnd3	0.00630728	0.00198276	0.298272	-3.35264
Mtss1	0.000509656	7.03966e-05	0.298481	-3.35029
D230047F17Rik	0.0227607	0.00333827	0.299126	-3.34307
LOC383196	0.00444653	0.00068194	0.301038	-3.32184
LOC385291	0.0217277	0.00416698	0.301448	-3.31732
A530021P12Rik	0.0170963	0.00479187	0.301947	-3.31184
Chst3	0.0464624	0.0088643	0.302076	-3.31042
Itpr1	0.0572406	0.00957328	0.302142	-3.3097
1700029G01Rik	0.00157765	0.000499712	0.302269	-3.30831
Espl1	0.0383539	0.0191262	0.30275	-3.30305
Ptgs2	0.000621003	8.34879e-05	0.304052	-3.28891
Olfm1	0.133578	0.0236481	0.30443	-3.28483
5330403D14Rik	0.00681061	0.00083726	0.304533	-3.28372
Tspan32	0.0490745	0.00774985	0.304879	-3.27999
Bcl11a	0.0508051	0.0217628	0.305429	-3.27408
D530007E13Rik	0.0972414	0.0138141	0.307726	-3.24964
Itpkc	0.00548079	0.00150117	0.307972	-3.24705
Klf4	0.0350493	0.0137591	0.308004	-3.24671
Rcsd1	0.0580342	0.0112659	0.309009	-3.23615
LOC232060	0.0214682	0.00395668	0.310462	-3.221
5430432M24Rik	0.0145145	0.00250248	0.312547	-3.19952
Pafah1b3	0.0565662	0.00789208	0.313459	-3.19021
LOC232065	0.0586143	0.0118597	0.313731	-3.18745
Gprc5b	0.00840074	0.0083963	0.314153	-3.18316
Kctd12	0.0620386	0.0219678	0.314273	-3.18194
Dock2	0.0310085	0.00543815	0.314422	-3.18044
LOC383700	0.0620144	0.00693028	0.314643	-3.17821
Ralgps2	0.00366684	0.00056542	0.315639	-3.16817
Zfp288	0.0183956	0.0023617	0.315727	-3.1673
9030614H07Rik	0.000647706	0.000175719	0.31792	-3.14544
Pik3ip1	0.0111466	0.00144549	0.31812	-3.14347
Phxr4	0.0152529	0.0149856	0.318129	-3.14338
Ccrn4l	0.0341047	0.0156429	0.318575	-3.13898
Cdc42ep4	0.00617201	0.00332497	0.318722	-3.13753
LOC207685	0.0125506	0.0019331	0.318737	-3.13738
Gpr114	0.0103515	0.00357145	0.319158	-3.13324
Centa1	0.02057	0.00801141	0.319323	-3.13163
LOC381140	0.0471035	0.0195033	0.319655	-3.12837
Il2rg	0.0495966	0.00664757	0.320338	-3.1217
Fbxw13	0.0342926	0.00742046	0.320937	-3.11587
Nav1	0.0559889	0.0127089	0.32095	-3.11575
Rarb	0.00445842	0.00316464	0.321246	-3.11288
Jund1	0.0129808	0.00256505	0.322405	-3.10169
D12Ertd553e	0.0346104	0.00834222	0.322634	-3.09949
Spnb2	0.0292853	0.0104598	0.322904	-3.0969
Gab3	0.000120172	1.48643e-05	0.322964	-3.09633
LOC100047132	0.0693093	0.0143801	0.323535	-3.09086
A530050E01Rik	0.00417167	0.00373961	0.323601	-3.09023
Osp94	0.0266053	0.00987681	0.323961	-3.08679
LOC100046552	0.104567	0.0202886	0.324449	-3.08215
D730006F06Rik	0.00869189	0.00229852	0.324544	-3.08125
Dos	0.0682976	0.0122139	0.325788	-3.06948
Anxa7	0.10003	0.0132794	0.325966	-3.06781
IGKV4-91_AJ231229_Ig_kappa_variable_4-91_29	0.0471296	0.0135685	0.327348	-3.05486
Per2	0.00094671	0.00762356	0.328404	-3.04503
EG434197	0.0278311	0.00486827	0.328775	-3.04159
Lyve1	0.00394096	0.0196528	0.329114	-3.03846
LOC635815	0.0382002	0.00575092	0.329212	-3.03755
Gga2	0.060995	0.00921925	0.330121	-3.02919
H2-Oa	0.0065823	0.000995366	0.3307	-3.02389
A130014O09Rik	0.0812896	0.0107601	0.330706	-3.02383
LOC100048721	0.000287081	0.000187485	0.330956	-3.02155
D130078K04Rik	0.0289147	0.0138364	0.33099	-3.02124
Zcchc18	0.0342501	0.00646744	0.33134	-3.01804
Actb	0.0713914	0.0141704	0.332503	-3.00749
9630027M13Rik	0.0263017	0.00676191	0.332745	-3.0053
Cdkn1a	0.0661283	0.00842763	0.332795	-3.00485
LOC100046496	0.0976511	0.0180896	0.333016	-3.00286
Scarf2	0.019197	0.00816019	0.33302	-3.00282
B230387C07Rik	0.0929746	0.0215551	0.333087	-3.00222
Nudel-pending	0.0429248	0.0119821	0.333429	-2.99914
Rabgap1l	0.00286149	0.000387613	0.333588	-2.99771
D630004K10Rik	0.0833343	0.0186931	0.335822	-2.97777
2500004H21Rik	0.0128652	0.00171959	0.336008	-2.97612
2610104A14Rik	0.0330308	0.00714674	0.336312	-2.97343
LOC100047316	0.114611	0.0268851	0.336484	-2.97191
Ero1lb	0.0513732	0.00746236	0.336996	-2.9674
5530400B01Rik	0.003297	0.000626356	0.337016	-2.96722
BC063749	0.0629593	0.0152754	0.33853	-2.95394
A130010C12Rik	0.0932384	0.0247148	0.339345	-2.94685
Dusp8	0.0130367	0.00352442	0.339453	-2.94591
Tppp	0.0126011	0.00175742	0.340012	-2.94107
Haao	0.0489177	0.00586106	0.340065	-2.94061
Ndst1	0.0206175	0.0036339	0.340809	-2.93419
1700109H08Rik	0.0245876	0.00405139	0.342061	-2.92345
LOC207685	0.0233733	0.00366748	0.342223	-2.92207
Cpeb3	0.0407606	0.00521044	0.343785	-2.90879
Iqce	0.0589522	0.00774826	0.344349	-2.90403
Sox5	0.025685	0.014596	0.34557	-2.89377
Rel	0.0517464	0.0179204	0.345779	-2.89202
Cd97	0.0493377	0.0107277	0.345942	-2.89066
Map3k6	0.00843343	0.00186806	0.346409	-2.88676
Fkbp5	0.00879697	0.00300137	0.346661	-2.88466
Ndst1	0.0470442	0.00910519	0.347643	-2.87652
8030474H12Rik	0.0609241	0.0121477	0.347674	-2.87626
9030611K07Rik	0.00349095	0.00207713	0.34787	-2.87464
BC013712	0.0434115	0.00510362	0.348635	-2.86833
Pde4b	0.0290509	0.0064836	0.350217	-2.85537
Gab3	0.0207532	0.00245187	0.350231	-2.85526
Aatk	0.0544519	0.0232901	0.350464	-2.85336
Tob2	0.0329457	0.00530662	0.35071	-2.85136
Hgf	0.00935358	0.00512821	0.351084	-2.84832
Mef2c	0.0130877	0.00394206	0.35208	-2.84026
C030026E19Rik	0.084838	0.0207404	0.352505	-2.83684
3010031K01Rik	0.0149985	0.00499632	0.352784	-2.8346
Blnk	0.169271	0.0209	0.353489	-2.82894
Tmem154	0.112391	0.0171022	0.354711	-2.8192
Smc6	0.122136	0.0251632	0.355748	-2.81098
Vps13c	0.0334247	0.0041356	0.355952	-2.80937
C430014G13Rik	0.0320815	0.0271054	0.356526	-2.80485
Nav1	0.0679528	0.0184378	0.356999	-2.80113
Gga2	0.0710192	0.0112687	0.357305	-2.79873
1810046K07Rik	0.0277111	0.00393465	0.358912	-2.7862
Ccnd2	0.0180564	0.0114518	0.359863	-2.77884
Csf3	0.000108437	1.77023e-05	0.360671	-2.77261
Ccnl	0.0503428	0.0172876	0.361728	-2.76451
Chrnb1	0.0161885	0.0030064	0.361736	-2.76445
A130026C10Rik	0.171239	0.0271082	0.362687	-2.7572
Klf4	0.00614645	0.00408894	0.36304	-2.75452
LOC381776	0.0456354	0.00910398	0.365761	-2.73403
D930015E06Rik	0.12493	0.0146788	0.365968	-2.73248
A130020K16Rik	0.0854881	0.0150298	0.366308	-2.72994
Zfhx3	0.0118332	0.0123023	0.36676	-2.72658
LOC385109	0.0273092	0.00439082	0.366843	-2.72596
Socs3	0.00290178	0.00398156	0.367671	-2.71982
Metrnl	0.0191945	0.00639045	0.369799	-2.70417
F730003H07Rik	0.0432347	0.0104305	0.370257	-2.70082
Ptprcap	0.0407122	0.00930097	0.370961	-2.6957
Phlpp	0.0931163	0.0153704	0.371255	-2.69356
A130010J15Rik	0.0547255	0.0114714	0.372382	-2.68541
LOC100044566	0.0356733	0.00770585	0.372486	-2.68467
Espn	0.00387342	0.00141403	0.373951	-2.67415
Plcg2	0.151723	0.026442	0.374187	-2.67246
C430015A10Rik	0.0662976	0.0147041	0.374706	-2.66876
Btla	0.086646	0.0148612	0.374951	-2.66701
Usp10	0.018748	0.00274339	0.375047	-2.66633
EG622976	0.0452971	0.0272808	0.375564	-2.66266
Gp49a	0.100419	0.0123364	0.375581	-2.66254
Zfp703	0.0849403	0.0134792	0.376108	-2.65881
1700020I22Rik	0.00648147	0.00773726	0.376309	-2.65739
Id3	0.0143701	0.00960393	0.376545	-2.65573
A530032D15Rik	0.0741811	0.0222826	0.376682	-2.65476
LOC386405	0.0183869	0.00344817	0.37674	-2.65435
Armc3	0.000328006	4.91638e-05	0.377628	-2.64811
A130002I06Rik	0.00597804	0.000863813	0.377867	-2.64643
Dleu2	0.0544267	0.00730562	0.378298	-2.64342
Pbx1	0.0773145	0.0230958	0.378437	-2.64245
Vav2	0.162551	0.0234539	0.378632	-2.64109
D16Ertd472e	0.0125381	0.00776549	0.378867	-2.63945
Stard13	0.00237573	0.000932519	0.379007	-2.63848
4921505L17Rik	0.00894255	0.0016129	0.379108	-2.63777
5730419I09Rik	0.0927621	0.0228497	0.381117	-2.62387
Rarb	0.00771075	0.00288943	0.381707	-2.61981
LOC100047132	0.00608158	0.000946282	0.382757	-2.61262
LOC213684	0.107202	0.0214153	0.382906	-2.61161
Itpr1	0.00172947	0.000204763	0.384939	-2.59781
Ng23	0.0196507	0.00372769	0.385273	-2.59556
LOC381219	0.0925641	0.0213833	0.38543	-2.5945
LOC100047419	0.0243289	0.0215592	0.387022	-2.58383
Serpina3g	0.0443637	0.0138296	0.388042	-2.57704
Kynu	0.041452	0.00782293	0.388324	-2.57517
5430417C01Rik	0.00729303	0.0020194	0.388622	-2.57319
LOC100045780	0.054544	0.0181238	0.388967	-2.57091
Cias1	0.00974909	0.0102551	0.389411	-2.56798
Ifnb1	0.0221132	0.019118	0.389531	-2.56719
Ppargc1b	0.0187949	0.0140065	0.389666	-2.5663
Gab3	0.0434224	0.00591626	0.389709	-2.56602
Ccbp2	0.0722981	0.0115921	0.389848	-2.5651
Nid1	0.0721425	0.0148473	0.390238	-2.56254
Zc3h12a	0.00620863	0.00382007	0.390643	-2.55988
Spib	0.0752859	0.0182099	0.390796	-2.55888
E2f2	0.0528714	0.0237019	0.391083	-2.557
Fgfr1op	0.091466	0.0143073	0.391405	-2.5549
Zbtb16	0.000522388	6.73505e-05	0.392058	-2.55065
Upb1	0.05407	0.0264605	0.392495	-2.54781
D230007K08Rik	0.048429	0.0148051	0.392687	-2.54656
4933437K13Rik	0.0163021	0.00279285	0.393006	-2.54449
LOC630305	0.063832	0.0132838	0.393066	-2.5441
BC032203	0.0207518	0.00277863	0.393478	-2.54144
LOC636752	0.0824104	0.0190965	0.394038	-2.53783
Mef2c	0.0467061	0.00705279	0.394594	-2.53425
Lnx2	0.0785732	0.0126467	0.394715	-2.53347
Cbx7	0.0292474	0.00325943	0.394753	-2.53323
Acox3	0.101932	0.0204019	0.394819	-2.5328
LOC383077	0.00707321	0.00114138	0.395059	-2.53127
Unc119	0.000984495	0.000167463	0.395207	-2.53032
Actb	0.0733176	0.0167996	0.395678	-2.52731
Tsc22d3	0.00689923	0.000935549	0.396204	-2.52395
Cnp	0.0454866	0.00673887	0.396577	-2.52158
Rasa3	0.088311	0.0158664	0.396598	-2.52145
Capn5	0.0500573	0.0216488	0.396633	-2.52122
Pip4k2a	0.0899635	0.0229562	0.396829	-2.51998
Gprk6	0.119808	0.0201129	0.397577	-2.51524
Ganc	0.0741706	0.0135529	0.398497	-2.50943
B230345P09Rik	0.0638238	0.0196983	0.400589	-2.49632
5730593F17Rik	0.00166512	0.000341172	0.400772	-2.49519
Pim1	0.0345624	0.00731006	0.400854	-2.49467
Pmaip1	0.0407607	0.0060871	0.400855	-2.49466
Klf3	0.104339	0.019221	0.40178	-2.48892
Fgd4	0.0320397	0.00377834	0.402499	-2.48448
LOC100047936	0.0944049	0.0217652	0.402857	-2.48227
A130024J05Rik	0.00264829	0.000347154	0.403248	-2.47986
Thbd	0.0105318	0.0135945	0.404229	-2.47385
LOC386233	0.192822	0.025201	0.40588	-2.46378
Coq10b	0.00637333	0.00932991	0.406799	-2.45821
Uaca	0.02448	0.00874194	0.40693	-2.45742
B230312E02Rik	0.0124735	0.00258648	0.408368	-2.44877
LOC270152	0.0473398	0.0182418	0.40977	-2.44039
Armc3	0.0711045	0.0192894	0.409882	-2.43973
IGKV9-128_AJ231245_Ig_kappa_variable_9-128_15	0.0494822	0.00894974	0.410117	-2.43833
Dnajb10	0.019905	0.00426788	0.410431	-2.43647
Ahnak	0.113509	0.0202588	0.410531	-2.43587
Cd226	0.00727793	0.00458522	0.411306	-2.43128
Fcrla	0.0272855	0.00658195	0.412098	-2.4266
4921528G01Rik	0.100265	0.0232583	0.412276	-2.42556
Palm	0.00625907	0.00313387	0.414077	-2.41501
Polg2	0.0744082	0.00904515	0.414406	-2.41309
Gpr155	0.00979575	0.00216129	0.414664	-2.41159
Smarca2	0.127079	0.0177113	0.414724	-2.41124
Ms4a1	0.122663	0.0274694	0.414916	-2.41012
C130080K17Rik	0.0662807	0.0112823	0.415027	-2.40948
Il10ra	0.0533047	0.0265023	0.41533	-2.40772
4930588G05Rik	0.00782705	0.00135189	0.415917	-2.40432
Maff	0.0406456	0.0112641	0.41639	-2.40159
Add3	0.132742	0.0212541	0.41658	-2.4005
Atm	0.134919	0.026219	0.417666	-2.39426
Ptpro	0.0793298	0.0219131	0.417783	-2.39358
Col20a1	0.0696881	0.0201207	0.417823	-2.39336
Slc9a3r2	0.0180152	0.0137078	0.418102	-2.39176
Gimap8	0.0138206	0.00535095	0.418316	-2.39053
IGKV12-98_AJ235949_Ig_kappa_variable_12-98_12	0.0190224	0.00227681	0.418462	-2.38971
Catnb	0.121503	0.0204386	0.419598	-2.38323
Mertk	0.0177791	0.00464523	0.419657	-2.3829
Irf1	0.0313841	0.0214002	0.420804	-2.3764
Mum1	0.0318681	0.0102014	0.421571	-2.37208
Tacstd2	0.00980042	0.00137499	0.421618	-2.37181
Ephb4	0.0301406	0.00359832	0.421698	-2.37136
Dock10	0.0399462	0.0196815	0.421747	-2.37109
Junb	0.0223241	0.0103404	0.422403	-2.36741
Cyp27a1	0.014166	0.00389587	0.423861	-2.35926
9330175B01Rik	0.00347081	0.000620103	0.424233	-2.35719
Ephx1	0.0561482	0.0267003	0.424513	-2.35564
Dusp14	0.00466928	0.000686287	0.424606	-2.35513
Sfrs17b	0.085215	0.0241795	0.424683	-2.3547
Trerf1	0.0213745	0.00423274	0.424721	-2.35449
E2f2	0.0268084	0.0262376	0.426134	-2.34668
B930006L02Rik	0.0409164	0.00593858	0.426537	-2.34446
Tiam2	0.0198915	0.0111892	0.427129	-2.34122
Map4k2	0.186373	0.0233893	0.427135	-2.34118
Plcb2	0.052267	0.00950301	0.42797	-2.33661
Pecam1	0.0400607	0.00887321	0.428694	-2.33266
Colec12	0.00546186	0.00112776	0.428738	-2.33243
Dgka	0.0755729	0.0117723	0.429448	-2.32857
A930034L06Rik	0.0317211	0.00368931	0.429541	-2.32807
Nsmaf	0.0456085	0.00480769	0.429792	-2.32671
Dennd3	0.0622502	0.00692468	0.430303	-2.32394
Nat8l	0.006306	0.00371284	0.430564	-2.32254
Klf4	0.00594906	0.00368686	0.432437	-2.31248
Senp7	0.00232704	0.000255667	0.432507	-2.3121
Prkcb1	0.186584	0.0254341	0.432924	-2.30987
Foxp1	0.0105263	0.00139871	0.433306	-2.30784
Dgka	0.0659983	0.013092	0.433529	-2.30665
C030010B13Rik	0.055331	0.00980492	0.43367	-2.3059
Fnbp1	0.0264157	0.00401169	0.433946	-2.30443
Tex14	0.0846113	0.0188054	0.43407	-2.30377
4930426D05Rik	0.0239705	0.00358985	0.434524	-2.30137
Snx25	0.176655	0.0266198	0.434795	-2.29993
Igk-V38	0.112459	0.0199361	0.435709	-2.29511
St5	0.00224752	0.00177507	0.436012	-2.29352
2210008N01Rik	0.0916091	0.027386	0.436105	-2.29302
scl0002064.1_2	0.0354213	0.0181171	0.43619	-2.29258
Hlcs	0.0203772	0.00243148	0.436292	-2.29204
Cyp27a1	0.0985202	0.0172126	0.436309	-2.29195
4631427C17Rik	0.100533	0.0209101	0.43656	-2.29064
2600005C20Rik	0.0512662	0.0180322	0.437203	-2.28727
IGKV4-71_AJ231218_Ig_kappa_variable_4-71_20	0.082908	0.0137808	0.438454	-2.28074
Mid1	0.0411393	0.0270914	0.4394	-2.27583
Itpk1	0.11601	0.0225946	0.43947	-2.27547
Adcy9	0.0244363	0.00264642	0.439529	-2.27517
2310036D04Rik	0.0382457	0.0124549	0.440035	-2.27255
Anxa7	0.149583	0.0192805	0.440841	-2.26839
Igk-V38	0.0672837	0.00942816	0.441461	-2.26521
LOC243439	0.00131611	0.000163282	0.441687	-2.26405
Cyfip2	0.016082	0.00183552	0.442082	-2.26203
Ebf1	0.0923794	0.0132493	0.444371	-2.25037
Zfhx3	0.0310554	0.0272496	0.444424	-2.2501
LOC100047053	0.0156993	0.00286374	0.444556	-2.24943
5830406C17Rik	0.121461	0.0258805	0.445422	-2.24506
Trim2	0.00782851	0.00461388	0.445481	-2.24476
Slc38a9	0.123189	0.0166379	0.445743	-2.24345
Nid1	0.00869022	0.000985142	0.445799	-2.24316
Inpp5f	0.136966	0.0164136	0.446171	-2.24129
Dnajb4	0.054618	0.00896437	0.447252	-2.23588
Gm889	0.00853521	0.000919378	0.447603	-2.23412
Smap2	0.11076	0.0160181	0.448039	-2.23195
Slc25a28	0.0103251	0.004768	0.449298	-2.22569
Acp2	0.152842	0.0249655	0.449578	-2.22431
A930014B10Rik	0.0138286	0.00157028	0.45067	-2.21892
LOC100042270	0.0222284	0.00323854	0.452759	-2.20868
Mbd1	0.000235542	0.000157571	0.453278	-2.20615
A630099L06Rik	0.0172427	0.00554299	0.453314	-2.20597
Sbno2	0.0385696	0.0206669	0.453643	-2.20437
C530024C18Rik	0.0188239	0.00454658	0.453823	-2.2035
Rhobtb1	0.0221169	0.0228688	0.453999	-2.20265
Per	0.00149484	0.000302177	0.454082	-2.20225
Dclre1c	0.00228928	0.000386535	0.454353	-2.20093
A230106J09Rik	0.0360955	0.0193817	0.456467	-2.19074
Appl2	0.0252581	0.017248	0.457648	-2.18508
scl0001379.1_70	0.0345444	0.00870558	0.458031	-2.18326
Dgat1	0.107723	0.018525	0.458842	-2.1794
Nav1	0.0948238	0.0270099	0.459285	-2.1773
Anks1	0.0383823	0.0102589	0.460347	-2.17228
Dock10	0.0359761	0.0105907	0.460609	-2.17104
6720463L11Rik	0.0332187	0.00896192	0.461198	-2.16826
Kcnk5	0.0344741	0.00707889	0.462469	-2.16231
Wnk1	0.10311	0.0133082	0.462582	-2.16178
Dalrd3	0.0792328	0.0140565	0.462998	-2.15983
Gpr132	0.0033047	0.00051194	0.46347	-2.15764
Gm459	0.00889453	0.00160672	0.463752	-2.15633
5031414D18Rik	0.105713	0.0159493	0.463797	-2.15611
4930455F23Rik	0.114658	0.0188912	0.463896	-2.15566
LOC636875	0.00944386	0.00226713	0.465249	-2.14939
Epha2	0.0301157	0.00841994	0.46532	-2.14906
Spag9	0.160169	0.0263759	0.465635	-2.1476
Tob1	0.0366431	0.00453434	0.465752	-2.14707
Mapk6	0.0782413	0.0191068	0.465857	-2.14658
Fgd4	0.168018	0.02332	0.46657	-2.1433
Has1	0.03069	0.0140893	0.468143	-2.1361
AI115600	0.0151476	0.00481107	0.469741	-2.12883
Prdm2	0.0271652	0.0197542	0.469975	-2.12777
Pmaip1	0.0260459	0.00527748	0.470077	-2.12731
Trp53inp1	0.0638085	0.0144362	0.470911	-2.12354
Mapk12	0.0203684	0.00389983	0.470927	-2.12347
6720427H10Rik	0.0759107	0.0257684	0.470963	-2.12331
F830002E14Rik	0.0674961	0.0178847	0.471051	-2.12291
Arih2	0.060218	0.0201745	0.471528	-2.12077
Efcab5	0.00122962	0.000126716	0.471745	-2.11979
Cd38	0.00054498	0.000216912	0.471778	-2.11964
BC038822	0.0489552	0.0125548	0.471967	-2.11879
Pecam1	0.0665296	0.0182073	0.472137	-2.11803
4930442M18Rik	0.00463752	0.001731	0.472622	-2.11586
Unc119	0.0189934	0.0023026	0.47318	-2.11336
Cyp7b1	0.00831069	0.0129864	0.473473	-2.11205
Dnase1l3	0.0455447	0.00747523	0.473555	-2.11169
Rab34	0.0272968	0.00736465	0.474629	-2.10691
Man2a2	0.00530021	0.00735025	0.475207	-2.10435
Kif13b	0.0310035	0.00421353	0.475591	-2.10265
Rasa3	0.092179	0.016438	0.475765	-2.10188
V1rd6	0.0378875	0.00641071	0.475921	-2.10119
Lama3	0.00164215	0.0155717	0.476454	-2.09884
Mbp	0.0205917	0.0180627	0.476912	-2.09682
D230014K01Rik	0.0317668	0.0112366	0.476971	-2.09656
Dusp10	0.022655	0.00472676	0.477025	-2.09633
Cd209c	0.0508424	0.00641959	0.478283	-2.09081
Cplx1	0.00220238	0.000529529	0.478341	-2.09056
E030034J16Rik	0.000101995	1.65018e-05	0.478478	-2.08996
2010204O13Rik	0.0903739	0.0201118	0.478812	-2.0885
Ccng2	0.120194	0.0188931	0.479076	-2.08735
2810403A07Rik	0.0315866	0.00924746	0.479399	-2.08594
Serpinb2	0.024473	0.0229782	0.481186	-2.0782
Mapk6	0.0671568	0.0153855	0.481264	-2.07786
Akap9	0.106238	0.0271648	0.482478	-2.07263
1700012H17Rik	4.06079e-06	5.60405e-07	0.483512	-2.0682
1190012C08Rik	0.0908768	0.0186676	0.484596	-2.06357
1700019H03Rik	0.0634049	0.019116	0.484663	-2.06329
Sstr2	0.00365843	0.000825898	0.485923	-2.05794
Zfp296	0.0582878	0.00736929	0.486309	-2.05631
Cugbp2	0.108649	0.0176364	0.488194	-2.04837
Slc46a3	0.12863	0.0181259	0.48929	-2.04378
5330403J18Rik	0.0780788	0.0113687	0.490097	-2.04041
1700025G04Rik	0.0437082	0.0184185	0.490195	-2.04
LOC381232	0.042749	0.00770689	0.490737	-2.03775
6820437F20Rik	0.00746915	0.00215636	0.491548	-2.03439
Ccdc85b	0.0442694	0.0117506	0.491714	-2.0337
4733401I05Rik	0.0094979	0.00396673	0.491716	-2.03369
Hoxa5	0.0483839	0.00793565	0.491842	-2.03317
A530095B06Rik	0.0324991	0.0059604	0.492691	-2.02967
4921531P07Rik	0.0119014	0.00534838	0.492697	-2.02964
H2-Q2	0.00484546	0.000984273	0.493055	-2.02817
Znfn1a3	0.0161144	0.0025644	0.493287	-2.02722
LOC380763	0.0201761	0.0028856	0.493287	-2.02722
A530020A01Rik	0.0756268	0.012597	0.493559	-2.0261
Bahcc1	0.0108051	0.0040589	0.494002	-2.02428
Cables1	0.0454514	0.0101819	0.494223	-2.02338
Kif18a	0.0298215	0.0105369	0.494254	-2.02325
Igk-V33	0.0258423	0.00415427	0.49441	-2.02261
1110003O08Rik	0.0183837	0.00497614	0.494522	-2.02215
Ccnd1	0.00828444	0.0160936	0.494564	-2.02198
Man2a2	0.0176737	0.027387	0.496806	-2.01286
Cort	0.0153801	0.00288649	0.497724	-2.00914
Tspan4	0.00506027	0.00988828	0.497785	-2.0089
C130040J23Rik	0.00263588	0.000439652	0.497989	-2.00808
C030032G21Rik	0.0591682	0.0222598	0.49841	-2.00638
Garnl3	0.0188171	0.0204189	0.498415	-2.00636
Irf1	0.0150348	0.0189367	0.49934	-2.00264
